# Supplementary material for: Litopenaeus vannamei Transcriptome Profile of Populations Evaluated for Growth Performance and Exposed to White Spot Syndrome Virus (WSSV)
Source: Front Genet. 2018 Apr 10;9:120. doi: 10.3389/fgene.2018.00120 (PMC5902700; doi:10.3389/fgene.2018.00120)
Supplement: Supplementary Material 1 — All the blastX hits found for 20,865 transcripts in the SwissProt database obtained for Litopenaeus vannamei. [file DataSheet1.xlsx]

## Sheet: Sheet1
>Locus_1.0	BlastHit	gi	130398	sp	P20825.1	POL2_DROME RecName	Full=Retrovirus-related Pol polyprotein from transposon 297Includes RecName Full=ProteaseIncludes RecName Full=Reverse transcriptaseIncludes RecName Full=Endonuclease	2e-07
>Locus_36.0	BlastHit	gi	74756617	sp	Q5THJ4.1	VP13D_HUMAN RecName	Full=Vacuolar protein sorting-associated protein 13D	1e-10
>Locus_36.1	BlastHit	gi	74756617	sp	Q5THJ4.1	VP13D_HUMAN RecName	Full=Vacuolar protein sorting-associated protein 13D	3e-16
>Locus_44.0	BlastHit	gi	76800653	sp	Q05319.2	STUB_DROME RecName	Full=Serine proteinase stubbleAltName Full=Protein stubble-stubbloidContains RecName Full=Serine proteinase stubble non-catalytic chainContains RecName Full=Serine proteinase stubble catalytic chain	1e-43
>Locus_65.0	BlastHit	gi	74708829	sp	Q68D85.1	NR3L1_HUMAN RecName	Full=Natural cytotoxicity triggering receptor 3 ligand 1AltName Full=B7 homolog 6Short=B7-H6Flags Precursor	3e-35
>Locus_70.0	BlastHit	gi	73621410	sp	Q91X88.1	PMGT1_MOUSE RecName	Full=Protein O-linked-mannose beta-1,2-N-acetylglucosaminyltransferase 1Short=POMGnT1	2e-30
>Locus_118.0	BlastHit	gi	84028416	sp	P0AG05.1	S3AD_ECOLX RecName	Full=Streptomycin 3''-adenylyltransferase	1e-156
>Locus_118.1	BlastHit	gi	84028258	sp	P0AG06.1	S3AX_SHIFL RecName	Full=Streptomycin 3''-adenylyltransferase	6e-24
>Locus_126.0	BlastHit	gi	12643251	sp	Q9UIC8.2	LCMT1_HUMAN RecName	Full=Leucine carboxyl methyltransferase 1AltName Full=Protein-leucine O-methyltransferaseAltName Full=[Phosphatase 2A protein]-leucine-carboxy methyltransferase 1	4e-16
>Locus_126.0	BlastHit	gi	12643251	sp	Q9UIC8.2	LCMT1_HUMAN RecName	Full=Leucine carboxyl methyltransferase 1AltName Full=Protein-leucine O-methyltransferaseAltName Full=[Phosphatase 2A protein]-leucine-carboxy methyltransferase 1	1e-28
>Locus_131.0	BlastHit	gi	296439368	sp	Q9P2K8.3	E2AK4_HUMAN RecName	Full=Eukaryotic translation initiation factor 2-alpha kinase 4AltName Full=GCN2-like protein	2e-37
>Locus_138.0	BlastHit	gi	548640	sp	P35433.1	PUR1_RAT RecName	Full=AmidophosphoribosyltransferaseShort=ATaseAltName Full=Glutamine phosphoribosylpyrophosphate amidotransferaseShort=GPATFlags Precursor	8e-55
>Locus_142.0	BlastHit	gi	81909676	sp	Q5FWU5.1	ZN513_RAT RecName	Full=Zinc finger protein 513	1e-13
>Locus_170.0	BlastHit	gi	74860603	sp	Q86B91.1	TINC_DROME RecName	Full=Protein tincar	3e-25
>Locus_183.1	BlastHit	gi	17366025	sp	O49923.1	ADK_PHYPA RecName	Full=Adenosine kinaseShort=AKAltName Full=Adenosine 5'-phosphotransferase	1e-13
>Locus_194.0	BlastHit	gi	1351929	sp	P15541.4	AMPN_RABIT RecName	Full=Aminopeptidase NShort=AP-NShort=rbAPNAltName Full=Alanyl aminopeptidaseAltName Full=Aminopeptidase MShort=AP-MAltName Full=Microsomal aminopeptidaseAltName CD_antigen=CD13	3e-59
>Locus_196.0	BlastHit	gi	74793796	sp	Q6NP60.1	MOX12_DROME RecName	Full=MOXD1 homolog 2	6e-24
>Locus_200.0	BlastHit	gi	81896075	sp	Q8BH31.1	MFSD8_MOUSE RecName	Full=Major facilitator superfamily domain-containing protein 8	2e-52
>Locus_201.0	BlastHit	gi	300681184	sp	A9ZSY3.1	TRET1_BOMMO RecName	Full=Facilitated trehalose transporter Tret1Short=BmTRET1	1e-22
>Locus_207.0	BlastHit	gi	76800653	sp	Q05319.2	STUB_DROME RecName	Full=Serine proteinase stubbleAltName Full=Protein stubble-stubbloidContains RecName Full=Serine proteinase stubble non-catalytic chainContains RecName Full=Serine proteinase stubble catalytic chain	7e-21
>Locus_215.0	BlastHit	gi	82183303	sp	Q6DHN0.1	TMM53_DANRE RecName	Full=Transmembrane protein 53	6e-45
>Locus_234.0	BlastHit	gi	17368331	sp	P82968.1	MCPI_MELCP RecName	Full=Four-domain proteases inhibitorAltName Full=McaPI	8e-12
>Locus_238.0	BlastHit	gi	190358933	sp	P13217.4	PIPA_DROME RecName	Full=1-phosphatidylinositol 4,5-bisphosphate phosphodiesteraseAltName Full=No receptor potential A proteinAltName Full=Phosphoinositide phospholipase C	4e-72
>Locus_242.0	BlastHit	gi	189042487	sp	A1EC95.1	HEAT6_RAT RecName	Full=HEAT repeat-containing protein 6	1e-31
>Locus_257.0	BlastHit	gi	212276458	sp	Q9NQX1.2	PRDM5_HUMAN RecName	Full=PR domain zinc finger protein 5AltName Full=PR domain-containing protein 5	4e-11
>Locus_257.0	BlastHit	gi	1168610	sp	P41696.1	AZF1_YEAST RecName	Full=Asparagine-rich zinc finger protein AZF1	2e-20
>Locus_264.0	BlastHit	gi	296437371	sp	Q8IYA7.2	MKX_HUMAN RecName	Full=Homeobox protein Mohawk	3e-13
>Locus_272.0	BlastHit	gi	269849669	sp	Q8N3J2.3	METL4_HUMAN RecName	Full=Methyltransferase-like protein 4	2e-22
>Locus_273.0	BlastHit	gi	68565227	sp	Q8R1F6.1	HID1_MOUSE RecName	Full=Protein hid-1 homolog	4e-149
>Locus_292.0	BlastHit	gi	82182987	sp	Q6DG38.1	GPAT3_DANRE RecName	Full=Glycerol-3-phosphate acyltransferase 3Short=GPAT-3AltName Full=1-acylglycerol-3-phosphate O-acyltransferase 9Short=1-AGP acyltransferase 9Short=1-AGPAT 9AltName Full=Lysophosphatidic acid acyltransferase thetaShort=LPAAT-theta	2e-88
>Locus_295.0	BlastHit	gi	33860157	sp	Q9U1H8.3	FACE2_DROME RecName	Full=CAAX prenyl protease 2AltName Full=Farnesylated proteins-converting enzyme 2Short=FACE-2AltName Full=Prenyl protein-specific endoprotease 2AltName Full=Protein severas	2e-09
>Locus_304.0	BlastHit	gi	145559527	sp	Q8IWY4.3	SCUB1_HUMAN RecName	Full=Signal peptide, CUB and EGF-like domain-containing protein 1Flags Precursor	1e-52
>Locus_368.0	BlastHit	gi	391358183	sp	Q9M8D3.3	PUR4_ARATH RecName	Full=Probable phosphoribosylformylglycinamidine synthase, chloroplastic/mitochondrialShort=FGAM synthaseShort=FGAMSAltName Full=Formylglycinamide ribotide amidotransferaseShort=FGARATAltName Full=Formylglycinamide ribotide synthetaseFlags Precursor	8e-50
>Locus_374.0	BlastHit	gi	187609608	sp	Q86UX2.2	ITIH5_HUMAN RecName	Full=Inter-alpha-trypsin inhibitor heavy chain H5Short=ITI heavy chain H5Short=ITI-HC5Short=Inter-alpha-inhibitor heavy chain 5Flags Precursor	1e-38
>Locus_379.0	BlastHit	gi	325530287	sp	P86870.1	VA5_VESMG RecName	Full=Venom allergen 5AltName Full=Antigen 5Short=Ag5	4e-35
>Locus_380.0	BlastHit	gi	85542049	sp	Q96RW7.2	HMCN1_HUMAN RecName	Full=Hemicentin-1AltName Full=Fibulin-6Short=FIBL-6Flags Precursor	2e-61
>Locus_386.0	BlastHit	gi	325530315	sp	A6N6J5.1	WDR35_RAT RecName	Full=WD repeat-containing protein 35AltName Full=Naofen	1e-54
>Locus_390.0	BlastHit	gi	30316380	sp	Q64261.2	CDK6_MOUSE RecName	Full=Cyclin-dependent kinase 6AltName Full=CR2 protein kinaseShort=CRK2AltName Full=Cell division protein kinase 6AltName Full=Serine/threonine-protein kinase PLSTIRE	5e-99
>Locus_392.0	BlastHit	gi	130582	sp	P10978.1	POLX_TOBAC RecName	Full=Retrovirus-related Pol polyprotein from transposon TNT 1-94Includes RecName Full=ProteaseIncludes RecName Full=Reverse transcriptaseIncludes RecName Full=Endonuclease	7e-18
>Locus_420.0	BlastHit	gi	156630499	sp	Q5JWR5.1	DOP1_HUMAN RecName	Full=Protein dopey-1	3e-138
>Locus_422.0	BlastHit	gi	38258172	sp	Q8I7P9.1	POL5_DROME RecName	Full=Retrovirus-related Pol polyprotein from transposon opusIncludes RecName Full=ProteaseIncludes RecName Full=Reverse transcriptaseIncludes RecName Full=Endonuclease	6e-13
>Locus_423.0	BlastHit	gi	122067566	sp	Q16QY8.1	RUMI_AEDAE RecName	Full=O-glucosyltransferase rumi homologFlags Precursor	2e-54
>Locus_423.0	BlastHit	gi	122067566	sp	Q16QY8.1	RUMI_AEDAE RecName	Full=O-glucosyltransferase rumi homologFlags Precursor	3e-57
>Locus_432.0	BlastHit	gi	74749373	sp	Q6UVY6.1	MOXD1_HUMAN RecName	Full=DBH-like monooxygenase protein 1AltName Full=Monooxygenase XFlags Precursor	6e-25
>Locus_434.0	BlastHit	gi	311033535	sp	Q03167.3	TGBR3_HUMAN RecName	Full=Transforming growth factor beta receptor type 3Short=TGF-beta receptor type 3Short=TGFR-3AltName Full=BetaglycanAltName Full=Transforming growth factor beta receptor IIIShort=TGF-beta receptor type IIIFlags Precursor	3e-07
>Locus_443.0	BlastHit	gi	122065132	sp	P50429.3	ARSB_MOUSE RecName	Full=Arylsulfatase BShort=ASBAltName Full=N-acetylgalactosamine-4-sulfataseShort=G4SFlags Precursor	3e-19
>Locus_446.0	BlastHit	gi	114149322	sp	Q9ULG1.2	INO80_HUMAN RecName	Full=DNA helicase INO80Short=hINO80AltName Full=INO80 complex subunit AAltName Full=Putative DNA helicase INO80 complex homolog 1	8e-13
>Locus_449.0	BlastHit	gi	38372164	sp	O35923.1	BRCA2_RAT RecName	Full=Breast cancer type 2 susceptibility protein homologAltName Full=Fanconi anemia group D1 protein homolog	4e-32
>Locus_460.0	BlastHit	gi	116241339	sp	Q07864.5	DPOE1_HUMAN RecName	Full=DNA polymerase epsilon catalytic subunit AAltName Full=DNA polymerase II subunit A	0.0
>Locus_483.0	BlastHit	gi	387942542	sp	F1MBP6.3	KLHL3_BOVIN RecName	Full=Kelch-like protein 3	2e-48
>Locus_484.0	BlastHit	gi	81669137	sp	O34421.1	ACDC_BACSU RecName	Full=Probable acyl-CoA dehydrogenase YngJ	8e-11
>Locus_497.0	BlastHit	gi	118573264	sp	Q06AU4.1	RAB34_PIG RecName	Full=Ras-related protein Rab-34	1e-22
>Locus_505.0	BlastHit	gi	134047986	sp	P10073.2	ZSC22_HUMAN RecName	Full=Zinc finger and SCAN domain-containing protein 22AltName Full=Krueppel-related zinc finger protein 2AltName Full=Protein HKR2AltName Full=Zinc finger protein 50	1e-33
>Locus_509.0	BlastHit	gi	108935978	sp	Q58D68.2	ENPP6_BOVIN RecName	Full=Ectonucleotide pyrophosphatase/phosphodiesterase family member 6Short=E-NPP 6Short=NPP-6Contains RecName Full=Ectonucleotide pyrophosphatase/phosphodiesterase family member 6 soluble formFlags Precursor	3e-34
>Locus_518.0	BlastHit	gi	341940256	sp	Q62388.2	ATM_MOUSE RecName	Full=Serine-protein kinase ATMAltName Full=Ataxia telangiectasia mutated homologShort=A-T mutated homolog	5e-09
>Locus_522.0	BlastHit	gi	82106447	sp	Q8UWD7.1	GDF8_COTCH RecName	Full=Growth/differentiation factor 8Short=GDF-8AltName Full=MyostatinFlags Precursor	5e-41
>Locus_530.0	BlastHit	gi	2493673	sp	Q11174.1	CHIT_CAEEL RecName	Full=Probable endochitinase	1e-06
>Locus_534.0	BlastHit	gi	317373541	sp	O15067.4	PUR4_HUMAN RecName	Full=Phosphoribosylformylglycinamidine synthaseShort=FGAM synthaseShort=FGAMSAltName Full=Formylglycinamide ribotide amidotransferaseShort=FGARATAltName Full=Formylglycinamide ribotide synthetase	3e-94
>Locus_535.0	BlastHit	gi	269849663	sp	Q96DM1.3	PGBD4_HUMAN RecName	Full=PiggyBac transposable element-derived protein 4	2e-33
>Locus_544.0	BlastHit	gi	82112880	sp	Q9DDT2.1	BCAP_CHICK RecName	Full=Phosphoinositide 3-kinase adapter protein 1AltName Full=B-cell adapter for phosphoinositide 3-kinaseAltName Full=B-cell phosphoinositide 3-kinase adapter protein 1	8e-15
>Locus_556.0	BlastHit	gi	189081675	sp	Q5VV63.2	ATRN1_HUMAN RecName	Full=Attractin-like protein 1Flags Precursor	8e-08
>Locus_571.0	BlastHit	gi	229462887	sp	Q86VI3.2	IQGA3_HUMAN RecName	Full=Ras GTPase-activating-like protein IQGAP3	3e-13
>Locus_579.0	BlastHit	gi	125474	sp	P06239.6	LCK_HUMAN RecName	Full=Tyrosine-protein kinase LckAltName Full=Leukocyte C-terminal Src kinaseShort=LSKAltName Full=Lymphocyte cell-specific protein-tyrosine kinaseAltName Full=Protein YT16AltName Full=Proto-oncogene LckAltName Full=T cell-specific protein-tyrosine kinaseAltName Full=p56-LCK	6e-10
>Locus_590.0	BlastHit	gi	327478608	sp	Q8N2E2.4	VWDE_HUMAN RecName	Full=von Willebrand factor D and EGF domain-containing proteinFlags Precursor	3e-42
>Locus_600.0	BlastHit	gi	378526633	sp	Q9VL32.4	SUR_DROME RecName	Full=ATP-binding cassette sub-family C member SurAltName Full=Sulfonylurea receptorShort=Dsur	3e-47
>Locus_604.0	BlastHit	gi	341940256	sp	Q62388.2	ATM_MOUSE RecName	Full=Serine-protein kinase ATMAltName Full=Ataxia telangiectasia mutated homologShort=A-T mutated homolog	1e-10
>Locus_611.0	BlastHit	gi	74758686	sp	Q6ZMW2.1	ZN782_HUMAN RecName	Full=Zinc finger protein 782	3e-11
>Locus_612.0	BlastHit	gi	134035045	sp	O94886.3	TM63A_HUMAN RecName	Full=Transmembrane protein 63A	1e-46
>Locus_626.0	BlastHit	gi	82232390	sp	Q5NDE3.1	AGO61_TETNG RecName	Full=Uncharacterized glycosyltransferase AGO61Flags Precursor	1e-10
>Locus_627.0	BlastHit	gi	59797638	sp	Q9JI93.1	A4GAT_RAT RecName	Full=Lactosylceramide 4-alpha-galactosyltransferaseAltName Full=Alpha-1,4-N-acetylglucosaminyltransferaseAltName Full=Alpha-1,4-galactosyltransferaseAltName Full=Alpha4Gal-T1AltName Full=Globotriaosylceramide synthaseShort=Gb3 synthaseAltName Full=UDP-galactosebeta-D-galactosyl-beta1-R 4-alpha-D-galactosyltransferase	3e-22
>Locus_628.0	BlastHit	gi	114209	sp	P15372.1	ARRA_DROME RecName	Full=Phosrestin-2AltName Full=Arrestin-1AltName Full=Arrestin-AAltName Full=Phosrestin II	1e-28
>Locus_631.0	BlastHit	gi	20138326	sp	Q9BYC5.2	FUT8_HUMAN RecName	Full=Alpha-(1,6)-fucosyltransferaseShort=alpha1-6FucTAltName Full=Fucosyltransferase 8AltName Full=GDP-L-FucN-acetyl-beta-D-glucosaminide alpha1,6-fucosyltransferaseAltName Full=GDP-fucose--glycoprotein fucosyltransferaseAltName Full=Glycoprotein 6-alpha-L-fucosyltransferase >gi	52000676	sp	Q6EV77.1	FUT8_PANTR RecName Full=Alpha-(1,6)-fucosyltransferaseShort=alpha1-6FucTAltName Full=Fucosyltransferase 8AltName Full=GDP-L-FucN-acetyl-beta-D-glucosaminide alpha1,6-fucosyltransferaseAltName Full=GDP-fucose--glycoprotein fucosyltransferaseAltName Full=Glycoprotein 6-alpha-L-fucosyltransferase	9e-12
>Locus_633.0	BlastHit	gi	81906105	sp	Q9DBS2.1	TPRGL_MOUSE RecName	Full=Tumor protein p63-regulated gene 1-like proteinAltName Full=Mossy fiber terminal-associated vertebrate-specific presynaptic proteinAltName Full=Protein FAM79A	5e-16
>Locus_642.0	BlastHit	gi	81882077	sp	Q9WU63.1	HEBP2_MOUSE RecName	Full=Heme-binding protein 2AltName Full=Protein SOUL	4e-18
>Locus_672.0	BlastHit	gi	5921937	sp	P81577.1	CUPA3_CANPG RecName	Full=Cuticle protein AM1199Short=CPAM1199	2e-15
>Locus_677.0	BlastHit	gi	47115520	sp	O19071.1	MGAT2_PIG RecName	Full=Alpha-1,6-mannosyl-glycoprotein 2-beta-N-acetylglucosaminyltransferaseAltName Full=Beta-1,2-N-acetylglucosaminyltransferase IIAltName Full=GlcNAc-T IIShort=GNT-IIAltName Full=Mannoside acetylglucosaminyltransferase 2AltName Full=N-glycosyl-oligosaccharide-glycoprotein N-acetylglucosaminyltransferase II	2e-96
>Locus_684.0	BlastHit	gi	82237126	sp	Q6NRM6.1	MCM9_XENLA RecName	Full=DNA replication licensing factor MCM9AltName Full=Mini-chromosome maintenance deficient 9	1e-119
>Locus_685.0	BlastHit	gi	3123050	sp	Q15036.1	SNX17_HUMAN RecName	Full=Sorting nexin-17	1e-14
>Locus_701.0	BlastHit	gi	74896805	sp	Q54E49.1	DDX6_DICDI RecName	Full=Probable ATP-dependent RNA helicase ddx6AltName Full=DEAD box protein 6	0.0
>Locus_703.0	BlastHit	gi	24212017	sp	Q9NU22.2	MDN1_HUMAN RecName	Full=MidasinAltName Full=MIDAS-containing protein	2e-127
>Locus_704.0	BlastHit	gi	48474943	sp	Q99NF1.1	BCDO2_MOUSE RecName	Full=Beta,beta-carotene 9',10'-oxygenaseAltName Full=B-diox-IIAltName Full=Beta-carotene dioxygenase 2	1e-127
>Locus_724.0	BlastHit	gi	121957897	sp	Q478G7.1	Y4038_DECAR RecName	Full=UPF0061 protein Daro_4038	9e-36
>Locus_729.0	BlastHit	gi	1708065	sp	P50904.1	RASA1_RAT RecName	Full=Ras GTPase-activating protein 1Short=GAPShort=GTPase-activating proteinShort=RasGAPAltName Full=Ras p21 protein activatorAltName Full=p120GAP	1e-60
>Locus_733.0	BlastHit	gi	74751890	sp	Q96GN5.2	CDA7L_HUMAN RecName	Full=Cell division cycle-associated 7-like proteinAltName Full=Protein JPO2AltName Full=Transcription factor RAM2	5e-53
>Locus_735.0	BlastHit	gi	74825508	sp	Q9NBX4.1	RTXE_DROME RecName	Full=Probable RNA-directed DNA polymerase from transposon X-elementAltName Full=Reverse transcriptase	8e-22
>Locus_745.0	BlastHit	gi	145559453	sp	Q70JA7.3	CHSS3_HUMAN RecName	Full=Chondroitin sulfate synthase 3AltName Full=Carbohydrate synthase 2AltName Full=Chondroitin glucuronyltransferase 3AltName Full=Chondroitin synthase 2Short=ChSy-2AltName Full=Glucuronosyl-N-acetylgalactosaminyl-proteoglycan 4-beta-N-acetylgalactosaminyltransferase IIAltName Full=N-acetylgalactosaminyl-proteoglycan 3-beta-glucuronosyltransferase 3AltName Full=N-acetylgalactosaminyltransferase 3	1e-70
>Locus_755.0	BlastHit	gi	75026432	sp	Q9V7U0.1	RESIL_DROME RecName	Full=Pro-resilinFlags Precursor	7e-07
>Locus_762.0	BlastHit	gi	152032464	sp	A4IFD2.1	FOXP1_BOVIN RecName	Full=Forkhead box protein P1	6e-35
>Locus_767.0	BlastHit	gi	325530254	sp	D3ZL52.1	SESQ1_RAT RecName	Full=Sesquipedalian-1Short=Ses1AltName Full=27 kDa inositol polyphosphate phosphatase interacting protein AShort=IPIP27A	6e-13
>Locus_769.0	BlastHit	gi	74876618	sp	Q7KT91.1	C3390_DROME RecName	Full=Non-lysosomal glucosylceramidaseShort=NLGase	3e-23
>Locus_786.0	BlastHit	gi	12643918	sp	Q9VA27.1	CP4C3_DROME RecName	Full=Cytochrome P450 4c3AltName Full=CYPIVC3	2e-59
>Locus_799.0	BlastHit	gi	82119986	sp	Q9W6K2.1	EXO1_XENLA RecName	Full=Exonuclease 1AltName Full=Exonuclease I	3e-66
>Locus_802.0	BlastHit	gi	12643641	sp	O75899.1	GABR2_HUMAN RecName	Full=Gamma-aminobutyric acid type B receptor subunit 2Short=GABA-B receptor 2Short=GABA-B-R2Short=GABA-BR2Short=GABABR2Short=Gb2AltName Full=G-protein coupled receptor 51AltName Full=HG20Flags Precursor	5e-10
>Locus_815.0	BlastHit	gi	44887885	sp	Q969H0.1	FBXW7_HUMAN RecName	Full=F-box/WD repeat-containing protein 7AltName Full=Archipelago homologShort=hAgoAltName Full=F-box and WD-40 domain-containing protein 7AltName Full=F-box protein FBX30AltName Full=SEL-10AltName Full=hCdc4	3e-43
>Locus_817.0	BlastHit	gi	81909471	sp	Q5BK01.1	MET24_RAT RecName	Full=Methyltransferase-like protein 24Flags Precursor	2e-09
>Locus_825.0	BlastHit	gi	75026769	sp	Q9VDY1.2	INO80_DROME RecName	Full=Putative DNA helicase Ino80Short=dINO80	1e-105
>Locus_831.0	BlastHit	gi	166977691	sp	Q1LY77.2	SE1BA_DANRE RecName	Full=Histone-lysine N-methyltransferase SETD1B-AAltName Full=SET domain-containing protein 1B-A	1e-71
>Locus_834.0	BlastHit	gi	126253681	sp	Q69Z36.2	MEX3B_MOUSE RecName	Full=RNA-binding protein MEX3BAltName Full=RING finger and KH domain-containing protein 3	5e-14
>Locus_836.0	BlastHit	gi	729241	sp	P40144.1	ADCY5_RABIT RecName	Full=Adenylate cyclase type 5AltName Full=ATP pyrophosphate-lyase 5AltName Full=Adenylate cyclase type VAltName Full=Adenylyl cyclase 5	4e-118
>Locus_845.0	BlastHit	gi	22096349	sp	Q9V5L3.3	C49A1_DROME RecName	Full=Probable cytochrome P450 49a1AltName Full=CYPXLIXA1	6e-25
>Locus_848.0	BlastHit	gi	71152035	sp	Q52KW8.1	RCC2_XENLA RecName	Full=Protein RCC2 homolog	2e-37
>Locus_871.0	BlastHit	gi	134047761	sp	P15396.2	ENPP3_BOVIN RecName	Full=Ectonucleotide pyrophosphatase/phosphodiesterase family member 3Short=E-NPP 3AltName Full=Phosphodiesterase I betaShort=PD-IbetaAltName Full=Phosphodiesterase I/nucleotide pyrophosphatase 3AltName CD_antigen=CD203cIncludes RecName Full=Alkaline phosphodiesterase IIncludes RecName Full=Nucleotide pyrophosphataseShort=NPPase	5e-24
>Locus_882.0	BlastHit	gi	82076790	sp	Q5NDE4.1	AGO61_FUGRU RecName	Full=Uncharacterized glycosyltransferase AGO61Flags Precursor	9e-27
>Locus_892.0	BlastHit	gi	114152770	sp	P31696.2	AGRIN_CHICK RecName	Full=AgrinFlags Precursor	1e-20
>Locus_897.0	BlastHit	gi	24212017	sp	Q9NU22.2	MDN1_HUMAN RecName	Full=MidasinAltName Full=MIDAS-containing protein	1e-61
>Locus_901.0	BlastHit	gi	34921892	sp	Q8VCS3.1	XYLK_MOUSE RecName	Full=Glycosaminoglycan xylosylkinaseAltName Full=Protein FAM20BAltName Full=Xylose kinase	4e-105
>Locus_902.0	BlastHit	gi	45477181	sp	Q64512.2	PTN13_MOUSE RecName	Full=Tyrosine-protein phosphatase non-receptor type 13AltName Full=PTP36AltName Full=Protein tyrosine phosphatase DPZPTPAltName Full=Protein tyrosine phosphatase PTP-BLAltName Full=Protein-tyrosine phosphatase RIP	5e-13
>Locus_905.0	BlastHit	gi	73621174	sp	Q7KRI2.1	LOLAL_DROME RecName	Full=Longitudinals lacking protein-likeShort=Lola-like proteinAltName Full=Protein Batman	6e-50
>Locus_906.0	BlastHit	gi	212288564	sp	Q6PD29.2	ZN513_MOUSE RecName	Full=Zinc finger protein 513	1e-18
>Locus_911.0	BlastHit	gi	259016336	sp	P50219.3	MNX1_HUMAN RecName	Full=Motor neuron and pancreas homeobox protein 1AltName Full=Homeobox protein HB9	3e-24
>Locus_911.0	BlastHit	gi	341940962	sp	Q9QZW9.2	MNX1_MOUSE RecName	Full=Motor neuron and pancreas homeobox protein 1AltName Full=Homeobox protein HB9	6e-25
>Locus_919.0	BlastHit	gi	37999961	sp	Q9U3V5.2	TIPT_DROME RecName	Full=Protein tiptop	1e-64
>Locus_930.0	BlastHit	gi	172045820	sp	Q8CG80.2	SHF_MOUSE RecName	Full=SH2 domain-containing adapter protein F	3e-33
>Locus_934.0	BlastHit	gi	294956584	sp	B4GD14.1	LPHN_DROPE RecName	Full=Latrophilin Cirl	1e-33
>Locus_943.0	BlastHit	gi	12644106	sp	P08155.2	KRUH_DROME RecName	Full=Krueppel homologous protein 1	2e-14
>Locus_969.0	BlastHit	gi	290463415	sp	Q1LVC2.2	JARD2_DANRE RecName	Full=Protein JumonjiAltName Full=Jumonji/ARID domain-containing protein 2	7e-18
>Locus_974.0	BlastHit	gi	1345864	sp	P45583.1	CU19_LOCMI RecName	Full=Cuticle protein 19AltName Full=LM-ACP 19Short=LM-19	1e-10
>Locus_979.0	BlastHit	gi	41688816	sp	Q96T58.1	MINT_HUMAN RecName	Full=Msx2-interacting proteinAltName Full=SMART/HDAC1-associated repressor proteinAltName Full=SPEN homolog	1e-20
>Locus_984.0	BlastHit	gi	78099253	sp	Q5SXJ3.1	FANCJ_MOUSE RecName	Full=Fanconi anemia group J protein homologShort=Protein FACJAltName Full=ATP-dependent RNA helicase BRIP1AltName Full=BRCA1-associated C-terminal helicase 1AltName Full=BRCA1-interacting protein C-terminal helicase 1Short=BRCA1-interacting protein 1	7e-21
>Locus_988.0	BlastHit	gi	341940642	sp	Q80U19.4	DAAM2_MOUSE RecName	Full=Disheveled-associated activator of morphogenesis 2	9e-96
>Locus_991.0	BlastHit	gi	83300977	sp	P42575.2	CASP2_HUMAN RecName	Full=Caspase-2Short=CASP-2AltName Full=Neural precursor cell expressed developmentally down-regulated protein 2Short=NEDD-2AltName Full=Protease ICH-1Contains RecName Full=Caspase-2 subunit p18Contains RecName Full=Caspase-2 subunit p13Contains RecName Full=Caspase-2 subunit p12Flags Precursor	2e-28
>Locus_994.0	BlastHit	gi	38604635	sp	O88801.1	HOME2_RAT RecName	Full=Homer protein homolog 2Short=Homer-2AltName Full=CupidinAltName Full=VASP/Ena-related gene up-regulated during seizure and LTP 2Short=Vesl-2	1e-17
>Locus_999.0	BlastHit	gi	81870817	sp	Q6W3F0.1	P4HA3_MOUSE RecName	Full=Prolyl 4-hydroxylase subunit alpha-3Short=4-PH alpha-3AltName Full=Procollagen-proline,2-oxoglutarate-4-dioxygenase subunit alpha-3Flags Precursor	7e-40
>Locus_1006.0	BlastHit	gi	215274257	sp	P10072.4	HKR1_HUMAN RecName	Full=Krueppel-related zinc finger protein 1AltName Full=Protein HKR1AltName Full=Zinc finger protein 875	5e-29
>Locus_1020.0	BlastHit	gi	75339054	sp	Q9ZUT0.1	AB2G_ARATH RecName	Full=ABC transporter G family member 2Short=ABC transporter ABCG.2Short=AtABCG2AltName Full=White-brown complex homolog protein 2Short=AtWBC2	1e-16
>Locus_1031.0	BlastHit	gi	341941099	sp	Q3ULZ2.3	FHDC1_MOUSE RecName	Full=FH2 domain-containing protein 1	4e-65
>Locus_1033.0	BlastHit	gi	61211870	sp	Q96L58.2	B3GT6_HUMAN RecName	Full=Beta-1,3-galactosyltransferase 6Short=Beta-1,3-GalTase 6Short=Beta3Gal-T6Short=Beta3GalT6AltName Full=GAG GalTIIAltName Full=Galactosyltransferase IIAltName Full=Galactosylxylosylprotein 3-beta-galactosyltransferaseAltName Full=UDP-GalbetaGal beta 1,3-galactosyltransferase polypeptide 6	1e-20
>Locus_1038.0	BlastHit	gi	114152786	sp	Q9D7Q1.2	CHIT1_MOUSE RecName	Full=Chitotriosidase-1AltName Full=Chitinase-1Flags Precursor	4e-11
>Locus_1057.0	BlastHit	gi	51315983	sp	Q8BUP8.1	FA43A_MOUSE RecName	Full=Protein FAM43A	2e-40
>Locus_1060.0	BlastHit	gi	74761083	sp	Q96RY7.1	IF140_HUMAN RecName	Full=Intraflagellar transport protein 140 homologAltName Full=WD and tetratricopeptide repeats protein 2	0.0
>Locus_1071.0	BlastHit	gi	308153409	sp	Q8NAG6.2	ANKL1_HUMAN RecName	Full=Ankyrin repeat and LEM domain-containing protein 1AltName Full=Ankyrin repeat domain-containing protein 41AltName Full=LEM-domain containing protein 3	8e-27
>Locus_1075.0	BlastHit	gi	229462993	sp	Q9VEG6.3	PERC_DROME RecName	Full=Chorion peroxidaseAltName Full=Peroxinectin-related proteinShort=DpxtFlags Precursor	1e-23
>Locus_1096.0	BlastHit	gi	50401120	sp	Q95R48.2	OCTL_DROME RecName	Full=Organic cation transporter-like protein	4e-27
>Locus_1108.0	BlastHit	gi	221222451	sp	Q91ZV8.2	GP124_MOUSE RecName	Full=G-protein coupled receptor 124AltName Full=Tumor endothelial marker 5Flags Precursor	6e-26
>Locus_1120.0	BlastHit	gi	281185496	sp	P49446.3	PTPRE_MOUSE RecName	Full=Receptor-type tyrosine-protein phosphatase epsilonShort=Protein-tyrosine phosphatase epsilonShort=R-PTP-epsilonFlags Precursor	1e-19
>Locus_1124.0	BlastHit	gi	41019489	sp	P49191.2	ELO3_CAEEL RecName	Full=Putative fatty acid elongation protein 3AltName Full=3-keto acyl-CoA synthase elo-3	3e-08
>Locus_1128.0	BlastHit	gi	3182958	sp	Q13946.2	PDE7A_HUMAN RecName	Full=High affinity cAMP-specific 3',5'-cyclic phosphodiesterase 7AAltName Full=HCP1AltName Full=TM22	5e-116
>Locus_1140.0	BlastHit	gi	327488208	sp	C0IN03.1	HENMT_XENTR RecName	Full=Small RNA 2'-O-methyltransferaseAltName Full=HEN1 methyltransferase homolog 1AltName Full=piRNA methyltransferase 1	3e-35
>Locus_1158.0	BlastHit	gi	10720181	sp	Q04073.1	P3A2_STRPU RecName	Full=DNA-binding protein P3A2	9e-35
>Locus_1170.0	BlastHit	gi	308153547	sp	Q5T011.3	SZT2_HUMAN RecName	Full=Protein SZT2AltName Full=Seizure threshold 2 protein homolog	8e-53
>Locus_1171.0	BlastHit	gi	259016362	sp	Q15021.3	CND1_HUMAN RecName	Full=Condensin complex subunit 1AltName Full=Chromosome condensation-related SMC-associated protein 1AltName Full=Chromosome-associated protein D2Short=hCAP-D2AltName Full=Non-SMC condensin I complex subunit D2AltName Full=XCAP-D2 homolog	6e-93
>Locus_1177.0	BlastHit	gi	1346296	sp	P98092.1	HMCT_BOMMO RecName	Full=HemocytinAltName Full=Humoral lectinFlags Precursor	2e-13
>Locus_1201.0	BlastHit	gi	334302783	sp	Q9Y5R5.2	DMRT2_HUMAN RecName	Full=Doublesex- and mab-3-related transcription factor 2AltName Full=Doublesex-like 2 proteinShort=DSXL-2	7e-35
>Locus_1219.0	BlastHit	gi	82239545	sp	Q6YI48.1	PTPRU_CHICK RecName	Full=Receptor-type tyrosine-protein phosphatase UShort=R-PTP-UAltName Full=Receptor-type protein-tyrosine phosphatase psiShort=R-PTP-psiShort=cRPTPPSIFlags Precursor	5e-40
>Locus_1227.0	BlastHit	gi	2829846	sp	P97874.1	GAK_RAT RecName	Full=Cyclin-G-associated kinase	8e-56
>Locus_1233.0	BlastHit	gi	81909357	sp	Q56A06.1	TMTC2_MOUSE RecName	Full=Transmembrane and TPR repeat-containing protein 2	1e-29
>Locus_1267.0	BlastHit	gi	61216883	sp	Q9Z2Y1.1	TIM_RAT RecName	Full=Protein timeless homologShort=rTIMAltName Full=Timeless-like proteinShort=rTLP	4e-44
>Locus_1268.0	BlastHit	gi	20139861	sp	Q9Y2R2.2	PTN22_HUMAN RecName	Full=Tyrosine-protein phosphatase non-receptor type 22AltName Full=Hematopoietic cell protein-tyrosine phosphatase 70Z-PEPAltName Full=Lymphoid phosphataseShort=LyPAltName Full=PEST-domain phosphataseShort=PEP	9e-08
>Locus_1269.0	BlastHit	gi	160113087	sp	Q9Y6N9.3	USH1C_HUMAN RecName	Full=HarmoninAltName Full=Antigen NY-CO-38/NY-CO-37AltName Full=Autoimmune enteropathy-related antigen AIE-75AltName Full=Protein PDZ-73AltName Full=Renal carcinoma antigen NY-REN-3AltName Full=Usher syndrome type-1C protein	2e-40
>Locus_1272.0	BlastHit	gi	3024084	sp	Q26474.1	LACH_SCHAM RecName	Full=LachesinFlags Precursor	2e-14
>Locus_1280.0	BlastHit	gi	341941014	sp	Q91VN0.3	LRP5_MOUSE RecName	Full=Low-density lipoprotein receptor-related protein 5Short=LRP-5AltName Full=Low-density lipoprotein receptor-related protein 7Short=LRP-7AltName Full=Lr3Flags Precursor	8e-13
>Locus_1295.0	BlastHit	gi	123913985	sp	Q08CD5.1	TMEM5_DANRE RecName	Full=Transmembrane protein 5	3e-55
>Locus_1302.0	BlastHit	gi	25453428	sp	P19538.2	CI_DROME RecName	Full=Transcriptional activator cubitus interruptusShort=Transcriptional activator ciAltName Full=ci form of 155 kDaShort=ci-155AltName Full=ci full length proteinShort=ciFLContains RecName Full=Transcriptional repressor cubitus interruptusShort=Transcriptional repressor ciAltName Full=ci C-terminally truncated formAltName Full=ci form of 75 kDaShort=ci-75	2e-107
>Locus_1340.0	BlastHit	gi	75571258	sp	Q5ZIZ2.1	SMYD5_CHICK RecName	Full=SET and MYND domain-containing protein 5	1e-62
>Locus_1347.0	BlastHit	gi	158706494	sp	Q3ZCX4.2	ZN568_HUMAN RecName	Full=Zinc finger protein 568	9e-16
>Locus_1352.0	BlastHit	gi	9297090	sp	Q9Z1X9.2	CDC45_MOUSE RecName	Full=Cell division control protein 45 homologAltName Full=PORC-PI-1	6e-47
>Locus_1373.0	BlastHit	gi	82182285	sp	Q6DCQ3.1	TSN9_XENLA RecName	Full=Tetraspanin-9Short=Tspan-9	6e-17
>Locus_1377.0	BlastHit	gi	123889553	sp	Q1MTI4.1	TPISA_DANRE RecName	Full=Triosephosphate isomerase AShort=TIM-AAltName Full=Triose-phosphate isomerase A	2e-45
>Locus_1390.0	BlastHit	gi	341941014	sp	Q91VN0.3	LRP5_MOUSE RecName	Full=Low-density lipoprotein receptor-related protein 5Short=LRP-5AltName Full=Low-density lipoprotein receptor-related protein 7Short=LRP-7AltName Full=Lr3Flags Precursor	3e-12
>Locus_1409.0	BlastHit	gi	171769535	sp	A2AVA0.1	SVEP1_MOUSE RecName	Full=Sushi, von Willebrand factor type A, EGF and pentraxin domain-containing protein 1AltName Full=PolydomFlags Precursor	1e-21
>Locus_1412.0	BlastHit	gi	27923801	sp	Q8TE12.1	LMX1A_HUMAN RecName	Full=LIM homeobox transcription factor 1-alphaAltName Full=LIM/homeobox protein 1.1Short=LMX-1.1AltName Full=LIM/homeobox protein LMX1A	5e-47
>Locus_1436.0	BlastHit	gi	341940516	sp	Q9JLB4.3	CUBN_MOUSE RecName	Full=CubilinAltName Full=Intrinsic factor-cobalamin receptorFlags Precursor	3e-08
>Locus_1442.0	BlastHit	gi	205830493	sp	A8C754.1	THADA_CHICK RecName	Full=Thyroid adenoma-associated protein homolog	1e-41
>Locus_1451.0	BlastHit	gi	81906105	sp	Q9DBS2.1	TPRGL_MOUSE RecName	Full=Tumor protein p63-regulated gene 1-like proteinAltName Full=Mossy fiber terminal-associated vertebrate-specific presynaptic proteinAltName Full=Protein FAM79A	3e-15
>Locus_1466.0	BlastHit	gi	75571308	sp	Q5ZK36.1	ING3_CHICK RecName	Full=Inhibitor of growth protein 3	2e-35
>Locus_1479.0	BlastHit	gi	2498110	sp	Q63191.1	AEGP_RAT RecName	Full=Apical endosomal glycoproteinAltName Full=MAM domain-containing protein 4Flags Precursor	8e-10
>Locus_1527.0	BlastHit	gi	74825508	sp	Q9NBX4.1	RTXE_DROME RecName	Full=Probable RNA-directed DNA polymerase from transposon X-elementAltName Full=Reverse transcriptase	5e-10
>Locus_1529.0	BlastHit	gi	130582	sp	P10978.1	POLX_TOBAC RecName	Full=Retrovirus-related Pol polyprotein from transposon TNT 1-94Includes RecName Full=ProteaseIncludes RecName Full=Reverse transcriptaseIncludes RecName Full=Endonuclease	3e-43
>Locus_1543.0	BlastHit	gi	51316117	sp	Q9VCU9.1	DCR1_DROME RecName	Full=Endoribonuclease Dcr-1Short=Protein dicer-1	0.0
>Locus_1550.0	BlastHit	gi	341940621	sp	P41233.4	ABCA1_MOUSE RecName	Full=ATP-binding cassette sub-family A member 1AltName Full=ATP-binding cassette transporter 1Short=ABC-1Short=ATP-binding cassette 1	5e-37
>Locus_1555.0	BlastHit	gi	126296	sp	P08548.1	LIN1_NYCCO RecName	Full=LINE-1 reverse transcriptase homolog	5e-10
>Locus_1560.0	BlastHit	gi	308154376	sp	A2A9C3.1	SZT2_MOUSE RecName	Full=Protein SZT2AltName Full=Seizure threshold 2 proteinAltName Full=Transcript increased in glutamate resistanceShort=TIGR	2e-41
>Locus_1570.0	BlastHit	gi	728984	sp	P38398.2	BRCA1_HUMAN RecName	Full=Breast cancer type 1 susceptibility proteinAltName Full=RING finger protein 53	3e-08
>Locus_1580.0	BlastHit	gi	74749370	sp	Q6UVM3.1	KCNT2_HUMAN RecName	Full=Potassium channel subfamily T member 2AltName Full=Sequence like an intermediate conductance potassium channel subunitAltName Full=Sodium and chloride-activated ATP-sensitive potassium channel Slo2.1	4e-46
>Locus_1591.0	BlastHit	gi	37537856	sp	Q9QXW0.2	FBXL6_MOUSE RecName	Full=F-box/LRR-repeat protein 6AltName Full=F-box and leucine-rich repeat protein 6AltName Full=F-box protein FBL6	4e-14
>Locus_1610.0	BlastHit	gi	347595778	sp	Q3ZT31.3	SNX25_MOUSE RecName	Full=Sorting nexin-25	1e-21
>Locus_1611.0	BlastHit	gi	27805609	sp	Q9UJA3.2	MCM8_HUMAN RecName	Full=DNA replication licensing factor MCM8AltName Full=Minichromosome maintenance 8	9e-161
>Locus_1616.0	BlastHit	gi	81903528	sp	Q9CQ66.1	TC1D2_MOUSE RecName	Full=Tctex1 domain-containing protein 2	1e-19
>Locus_1628.0	BlastHit	gi	257096995	sp	B4DXR9.1	ZN732_HUMAN RecName	Full=Zinc finger protein 732	7e-30
>Locus_1631.0	BlastHit	gi	82184467	sp	Q6GPQ3.1	MFSD8_XENLA RecName	Full=Major facilitator superfamily domain-containing protein 8	4e-47
>Locus_1649.0	BlastHit	gi	82118353	sp	Q9PVG3.1	RESTB_XENLA RecName	Full=RE1-silencing transcription factor BAltName Full=Neural-restrictive silencer factor B	2e-18
>Locus_1653.0	BlastHit	gi	18203551	sp	Q9V726.1	CPSF1_DROME RecName	Full=Cleavage and polyadenylation specificity factor subunit 1AltName Full=Cleavage and polyadenylation specificity factor 160 kDa subunitShort=CPSF 160 kDa subunitShort=dCPSF 160	8e-32
>Locus_1665.0	BlastHit	gi	300681179	sp	B4HNS0.1	TRE11_DROSE RecName	Full=Facilitated trehalose transporter Tret1-1	1e-20
>Locus_1670.0	BlastHit	gi	29427572	sp	O61369.1	PICO_DROAN RecName	Full=Putative inorganic phosphate cotransporter	5e-42
>Locus_1673.0	BlastHit	gi	82245680	sp	Q91821.2	MELK_XENLA RecName	Full=Maternal embryonic leucine zipper kinaseShort=PubMedAltName Full=Protein kinase Eg3Short=pEg3 kinase	5e-32
>Locus_1685.0	BlastHit	gi	11386662	sp	Q9VGH1.1	CP315_DROME RecName	Full=Cytochrome P450 315a1, mitochondrialAltName Full=CYPCCCXVA1AltName Full=Protein shadowFlags Precursor	5e-43
>Locus_1697.0	BlastHit	gi	239938815	sp	Q9P2J8.3	ZN624_HUMAN RecName	Full=Zinc finger protein 624	2e-18
>Locus_1698.0	BlastHit	gi	81886651	sp	O35956.1	S22A6_RAT RecName	Full=Solute carrier family 22 member 6AltName Full=Organic anion transporter 1Short=rOAT1AltName Full=renal organic anion transporter 1Short=rROAT1	3e-12
>Locus_1715.0	BlastHit	gi	51316071	sp	Q96FL9.1	GLT14_HUMAN RecName	Full=Polypeptide N-acetylgalactosaminyltransferase 14AltName Full=Polypeptide GalNAc transferase 14Short=GalNAc-T14Short=pp-GaNTase 14AltName Full=Protein-UDP acetylgalactosaminyltransferase 14AltName Full=UDP-GalNAcpolypeptide N-acetylgalactosaminyltransferase 14	7e-114
>Locus_1716.0	BlastHit	gi	6225915	sp	O95235.1	KI20A_HUMAN RecName	Full=Kinesin-like protein KIF20AAltName Full=GG10_2AltName Full=Mitotic kinesin-like protein 2Short=MKlp2AltName Full=Rab6-interacting kinesin-like proteinAltName Full=Rabkinesin-6	8e-35
>Locus_1721.0	BlastHit	gi	49036480	sp	O89026.1	ROBO1_MOUSE RecName	Full=Roundabout homolog 1Flags Precursor	2e-09
>Locus_1725.0	BlastHit	gi	462025	sp	P14943.2	EST2_RABIT RecName	Full=Liver carboxylesterase 2	9e-27
>Locus_1735.0	BlastHit	gi	27923815	sp	Q8TAU0.2	NKX23_HUMAN RecName	Full=Homeobox protein Nkx-2.3AltName Full=Homeobox protein NK-2 homolog C	2e-10
>Locus_1751.0	BlastHit	gi	1706571	sp	P54281.1	ECLC_BOVIN RecName	Full=Epithelial chloride channel proteinAltName Full=Calcium-activated chloride channel	1e-08
>Locus_1755.0	BlastHit	gi	74871594	sp	Q9VXY2.1	MADD_DROME RecName	Full=MAP kinase-activating death domain proteinAltName Full=Rab3 guanyl-nucleotide exchange factor	1e-52
>Locus_1764.0	BlastHit	gi	122069112	sp	P10076.2	ZFP26_MOUSE RecName	Full=Zinc finger protein 26Short=Zfp-26AltName Full=Protein mKR3	3e-30
>Locus_1769.0	BlastHit	gi	47117318	sp	Q9HAB8.2	PPCS_HUMAN RecName	Full=Phosphopantothenate--cysteine ligaseAltName Full=Phosphopantothenoylcysteine synthetaseShort=PPC synthetase	5e-38
>Locus_1780.0	BlastHit	gi	75070732	sp	Q5RAK8.1	CLOCK_PONAB RecName	Full=Circadian locomoter output cycles protein kaput	4e-65
>Locus_1789.0	BlastHit	gi	48429221	sp	P28167.2	ZFH2_DROME RecName	Full=Zinc finger protein 2AltName Full=Zinc finger homeodomain protein 2	8e-17
>Locus_1790.0	BlastHit	gi	123888927	sp	Q1LX49.1	LCHN_DANRE RecName	Full=Protein LCHN	2e-35
>Locus_1793.0	BlastHit	gi	126296	sp	P08548.1	LIN1_NYCCO RecName	Full=LINE-1 reverse transcriptase homolog	4e-17
>Locus_1871.0	BlastHit	gi	123911122	sp	Q08BJ2.1	KHDR2_DANRE RecName	Full=KH domain-containing, RNA-binding, signal transduction-associated protein 2	1e-43
>Locus_1874.0	BlastHit	gi	342187132	sp	Q9JIQ8.3	TMPS2_MOUSE RecName	Full=Transmembrane protease serine 2AltName Full=EpitheliasinAltName Full=Plasmic transmembrane protein XContains RecName Full=Transmembrane protease serine 2 non-catalytic chainContains RecName Full=Transmembrane protease serine 2 catalytic chain	1e-18
>Locus_1882.0	BlastHit	gi	3122245	sp	Q14642.1	I5P1_HUMAN RecName	Full=Type I inositol 1,4,5-trisphosphate 5-phosphataseShort=5PTaseFlags Precursor	2e-42
>Locus_1884.0	BlastHit	gi	239938731	sp	Q9VR59.2	VIP1_DROME RecName	Full=Inositol hexakisphosphate and diphosphoinositol-pentakisphosphate kinaseAltName Full=InsP6 and PP-IP5 kinase	1e-17
>Locus_1885.0	BlastHit	gi	32172424	sp	P11584.3	ITBX_DROME RecName	Full=Integrin beta-PSAltName Full=Position-specific antigen beta subunitAltName Full=Protein myospheroidAltName Full=Protein olfactory CFlags Precursor	2e-36
>Locus_1896.0	BlastHit	gi	22095551	sp	Q9NYQ6.1	CELR1_HUMAN RecName	Full=Cadherin EGF LAG seven-pass G-type receptor 1AltName Full=Cadherin family member 9AltName Full=Flamingo homolog 2Short=hFmi2Flags Precursor	4e-09
>Locus_1898.0	BlastHit	gi	29840769	sp	Q8WTR2.1	DUS19_HUMAN RecName	Full=Dual specificity protein phosphatase 19AltName Full=Dual specificity phosphatase TS-DSP1AltName Full=Low molecular weight dual specificity phosphatase 3Short=LMW-DSP3AltName Full=Protein phosphatase SKRP1AltName Full=Stress-activated protein kinase pathway-regulating phosphatase 1Short=SAPK pathway-regulating phosphatase 1	2e-13
>Locus_1913.0	BlastHit	gi	257096357	sp	B4LMQ3.1	FBSP1_DROVI RecName	Full=F-box/SPRY domain-containing protein 1	3e-95
>Locus_1935.0	BlastHit	gi	313104276	sp	Q6UXY8.3	TMC5_HUMAN RecName	Full=Transmembrane channel-like protein 5	5e-14
>Locus_1936.0	BlastHit	gi	12644198	sp	P30260.2	CDC27_HUMAN RecName	Full=Cell division cycle protein 27 homologAltName Full=Anaphase-promoting complex subunit 3Short=APC3AltName Full=CDC27 homologShort=CDC27HsAltName Full=H-NUC	2e-167
>Locus_1945.0	BlastHit	gi	38257792	sp	Q9VTG7.1	B3G2P_DROME RecName	Full=Galactosylgalactosylxylosylprotein 3-beta-glucuronosyltransferase PAltName Full=Beta-1,3-glucuronyltransferase PAltName Full=Glucuronosyltransferase PShort=GlcAT-PAltName Full=UDP-glucuronosyltransferase PShort=DmGlcAT-BSII	2e-77
>Locus_1957.0	BlastHit	gi	387912917	sp	Q01484.4	ANK2_HUMAN RecName	Full=Ankyrin-2Short=ANK-2AltName Full=Ankyrin-BAltName Full=Brain ankyrinAltName Full=Non-erythroid ankyrin	5e-17
>Locus_1958.0	BlastHit	gi	75072989	sp	Q8HXD5.1	RN220_MACFA RecName	Full=E3 ubiquitin-protein ligase RNF220AltName Full=RING finger protein 220	3e-23
>Locus_1969.0	BlastHit	gi	20139980	sp	O73872.1	SODC_DANRE RecName	Full=Superoxide dismutase [Cu-Zn]	3e-34
>Locus_1975.0	BlastHit	gi	378524711	sp	F7B645.1	TM231_XENTR RecName	Full=Transmembrane protein 231	7e-25
>Locus_1979.0	BlastHit	gi	81880993	sp	Q9CXI3.1	MOXD1_MOUSE RecName	Full=DBH-like monooxygenase protein 1AltName Full=DBH-related proteinAltName Full=Monooxygenase XFlags Precursor	7e-27
>Locus_2005.0	BlastHit	gi	82193823	sp	Q58G59.1	KIF7_DANRE RecName	Full=Kinesin-like protein kif7AltName Full=Kinesin-like protein costal2	8e-20
>Locus_2010.0	BlastHit	gi	75026432	sp	Q9V7U0.1	RESIL_DROME RecName	Full=Pro-resilinFlags Precursor	4e-09
>Locus_2024.0	BlastHit	gi	74744754	sp	Q5T3F8.1	TM63B_HUMAN RecName	Full=Transmembrane protein 63B	5e-28
>Locus_2045.0	BlastHit	gi	88984241	sp	Q9UL18.3	AGO1_HUMAN RecName	Full=Protein argonaute-1Short=Argonaute1Short=hAgo1AltName Full=Eukaryotic translation initiation factor 2C 1Short=eIF-2C 1Short=eIF2C 1AltName Full=Putative RNA-binding protein Q99 >gi	341940200	sp	Q8CJG1.2	AGO1_MOUSE RecName Full=Protein argonaute-1Short=Argonaute1Short=mAgo1AltName Full=Eukaryotic translation initiation factor 2C 1Short=eIF-2C 1Short=eIF2C 1AltName Full=Piwi/argonaute family protein meIF2C1	9e-152
>Locus_2052.0	BlastHit	gi	341941096	sp	Q80X90.3	FLNB_MOUSE RecName	Full=Filamin-BShort=FLN-BAltName Full=ABP-280-like proteinAltName Full=Actin-binding-like proteinAltName Full=Beta-filamin	2e-09
>Locus_2056.0	BlastHit	gi	12644121	sp	P12080.2	ITA2_DROME RecName	Full=Integrin alpha-PS2AltName Full=Position-specific antigen subunit alpha-2AltName Full=Protein inflatedContains RecName Full=Integrin alpha-PS2 heavy chainContains RecName Full=Integrin alpha-PS2 light chainFlags Precursor	4e-08
>Locus_2070.0	BlastHit	gi	205830298	sp	B2GUY2.1	TFR2_RAT RecName	Full=Transferrin receptor protein 2Short=TfR2	1e-08
>Locus_2071.0	BlastHit	gi	123910971	sp	Q4KLQ5.1	WDR76_XENLA RecName	Full=WD repeat-containing protein 76	4e-24
>Locus_2075.0	BlastHit	gi	47606765	sp	Q9HA64.2	KT3K_HUMAN RecName	Full=Ketosamine-3-kinaseAltName Full=Fructosamine-3-kinase-related proteinShort=FN3K-RPShort=FN3K-related protein	1e-30
>Locus_2089.0	BlastHit	gi	116444	sp	P17972.1	KCNAW_DROME RecName	Full=Potassium voltage-gated channel protein ShawAltName Full=Shaw2	1e-66
>Locus_2094.0	BlastHit	gi	327478506	sp	Q8IXL6.2	DMP4_HUMAN RecName	Full=Dentin matrix protein 4Short=DMP-4AltName Full=Protein FAM20CFlags Precursor	4e-36
>Locus_2101.0	BlastHit	gi	269849713	sp	Q86UK0.3	ABCAC_HUMAN RecName	Full=ATP-binding cassette sub-family A member 12AltName Full=ATP-binding cassette transporter 12Short=ATP-binding cassette 12	2e-07
>Locus_2104.0	BlastHit	gi	74758686	sp	Q6ZMW2.1	ZN782_HUMAN RecName	Full=Zinc finger protein 782	2e-31
>Locus_2106.0	BlastHit	gi	82082199	sp	Q5ZKM0.1	DTBP1_CHICK RecName	Full=DysbindinAltName Full=Dysbindin-1AltName Full=Dystrobrevin-binding protein 1	9e-10
>Locus_2116.0	BlastHit	gi	325511343	sp	Q9QZS7.2	NPHN_MOUSE RecName	Full=NephrinAltName Full=Renal glomerulus-specific cell adhesion receptorFlags Precursor	1e-28
>Locus_2148.0	BlastHit	gi	325511332	sp	O75417.2	DPOLQ_HUMAN RecName	Full=DNA polymerase thetaAltName Full=DNA polymerase eta	9e-36
>Locus_2155.0	BlastHit	gi	363548475	sp	Q6ZV89.2	SH2D5_HUMAN RecName	Full=SH2 domain-containing protein 5	4e-16
>Locus_2156.0	BlastHit	gi	13124002	sp	O15943.2	CADN_DROME RecName	Full=Neural-cadherinAltName Full=Cadherin-NShort=dN-cadherinFlags Precursor	1e-07
>Locus_2158.0	BlastHit	gi	6647602	sp	Q29458.1	LIPG_BOVIN RecName	Full=Gastric triacylglycerol lipaseShort=GLShort=Gastric lipaseAltName Full=Pregastric esteraseShort=PGEFlags Precursor	3e-32
>Locus_2159.0	BlastHit	gi	13124727	sp	P33450.3	FAT_DROME RecName	Full=Cadherin-related tumor suppressorAltName Full=Protein fatFlags Precursor	2e-25
>Locus_2164.0	BlastHit	gi	74853884	sp	Q54ND5.1	MINP1_DICDI RecName	Full=Multiple inositol polyphosphate phosphatase 1Short=Ddmipp1AltName Full=2,3-bisphosphoglycerate 3-phosphataseShort=2,3-BPG phosphataseAltName Full=Inositol (1,3,4,5)-tetrakisphosphate 3-phosphataseShort=Ins(1,3,4,5)P(4) 3-phosphataseFlags Precursor	4e-07
>Locus_2169.0	BlastHit	gi	81907123	sp	Q9QY93.1	DCTP1_MOUSE RecName	Full=dCTP pyrophosphatase 1AltName Full=Deoxycytidine-triphosphatase 1Short=dCTPase 1AltName Full=RS21-C6AltName Full=XTP3-transactivated gene A protein homolog	3e-25
>Locus_2176.0	BlastHit	gi	74966877	sp	Q23551.3	UNC22_CAEEL RecName	Full=TwitchinAltName Full=Uncoordinated protein 22	3e-14
>Locus_2187.0	BlastHit	gi	81901364	sp	Q8R0J4.1	TM134_MOUSE RecName	Full=Transmembrane protein 134	8e-10
>Locus_2191.0	BlastHit	gi	74761083	sp	Q96RY7.1	IF140_HUMAN RecName	Full=Intraflagellar transport protein 140 homologAltName Full=WD and tetratricopeptide repeats protein 2	5e-24
>Locus_2197.0	BlastHit	gi	2497324	sp	Q62813.1	LSAMP_RAT RecName	Full=Limbic system-associated membrane proteinShort=LSAMPFlags Precursor	2e-15
>Locus_2207.0	BlastHit	gi	52782751	sp	Q9DBB9.2	CPN2_MOUSE RecName	Full=Carboxypeptidase N subunit 2AltName Full=Carboxypeptidase N 83 kDa chainAltName Full=Carboxypeptidase N large subunitAltName Full=Carboxypeptidase N polypeptide 2AltName Full=Carboxypeptidase N regulatory subunitFlags Precursor	7e-13
>Locus_2211.0	BlastHit	gi	81888996	sp	Q5H8C4.1	VP13A_MOUSE RecName	Full=Vacuolar protein sorting-associated protein 13AAltName Full=Chorea-acanthocytosis protein homologAltName Full=Chorein	2e-25
>Locus_2223.0	BlastHit	gi	74759507	sp	Q86XU0.1	ZN677_HUMAN RecName	Full=Zinc finger protein 677	4e-22
>Locus_2239.0	BlastHit	gi	48428059	sp	Q8BID8.1	FXL14_MOUSE RecName	Full=F-box/LRR-repeat protein 14AltName Full=F-box and leucine-rich repeat protein 14 >gi	122144674	sp	Q17R01.1	FXL14_BOVIN RecName Full=F-box/LRR-repeat protein 14AltName Full=F-box and leucine-rich repeat protein 14	2e-165
>Locus_2241.0	BlastHit	gi	296452989	sp	Q13127.3	REST_HUMAN RecName	Full=RE1-silencing transcription factorAltName Full=Neural-restrictive silencer factorAltName Full=X2 box repressor	2e-08
>Locus_2245.0	BlastHit	gi	74717082	sp	Q96PB1.1	CASD1_HUMAN RecName	Full=CAS1 domain-containing protein 1Flags Precursor	2e-63
>Locus_2249.0	BlastHit	gi	20139382	sp	O93574.1	RELN_CHICK RecName	Full=Reelin	2e-29
>Locus_2256.0	BlastHit	gi	585080	sp	P16573.3	CEAM1_RAT RecName	Full=Carcinoembryonic antigen-related cell adhesion molecule 1AltName Full=ATP-dependent taurocolate-carrier proteinAltName Full=Cell-CAM 105Short=C-CAM 105AltName Full=Ecto-ATPaseAltName Full=GP110AltName Full=pp120AltName CD_antigen=CD66aFlags Precursor	7e-07
>Locus_2260.0	BlastHit	gi	160184877	sp	A6H8I2.1	SGSM3_XENLA RecName	Full=Small G protein signaling modulator 3 homologAltName Full=RUN and TBC1 domain-containing protein 3	4e-70
>Locus_2284.0	BlastHit	gi	81908066	sp	Q4VBE4.1	EGFLA_MOUSE RecName	Full=PikachurinAltName Full=EGF-like, fibronectin type-III and laminin G-like domain-containing proteinAltName Full=NecticanFlags Precursor	7e-09
>Locus_2287.0	BlastHit	gi	114152088	sp	Q18673.3	NEPL1_CAEEL RecName	Full=Neprilysin-1	3e-16
>Locus_2288.0	BlastHit	gi	341940885	sp	Q8K274.2	KT3K_MOUSE RecName	Full=Ketosamine-3-kinaseAltName Full=Fructosamine-3-kinase-related protein	3e-15
>Locus_2305.0	BlastHit	gi	300681126	sp	A5LGM7.1	TRET1_POLVA RecName	Full=Facilitated trehalose transporter Tret1Short=PvTret1	6e-30
>Locus_2321.0	BlastHit	gi	14548292	sp	Q9QX29.2	TRPC5_MOUSE RecName	Full=Short transient receptor potential channel 5Short=TrpC5AltName Full=Capacitative calcium entry channel 2Short=CCE2AltName Full=Transient receptor protein 5Short=TRP-5Short=mTRP5AltName Full=Trp-related protein 5	3e-09
>Locus_2338.0	BlastHit	gi	24212635	sp	Q9BZ29.2	DOCK9_HUMAN RecName	Full=Dedicator of cytokinesis protein 9AltName Full=Cdc42 guanine nucleotide exchange factor zizimin-1	1e-65
>Locus_2373.0	BlastHit	gi	81916816	sp	Q9CWB7.1	YD286_MOUSE RecName	Full=Glutaredoxin-like protein C5orf63 homolog	3e-25
>Locus_2374.0	BlastHit	gi	115881	sp	P04069.1	CBPB_ASTFL RecName	Full=Carboxypeptidase B	4e-16
>Locus_2384.0	BlastHit	gi	341940580	sp	Q68SA9.3	ATS7_MOUSE RecName	Full=A disintegrin and metalloproteinase with thrombospondin motifs 7Short=ADAM-TS 7Short=ADAM-TS7Short=ADAMTS-7AltName Full=COMPaseFlags Precursor	4e-30
>Locus_2386.0	BlastHit	gi	114149323	sp	Q6ZPV2.2	INO80_MOUSE RecName	Full=DNA helicase INO80AltName Full=INO80 complex subunit AAltName Full=Putative DNA helicase INO80 complex homolog 1	3e-115
>Locus_2419.0	BlastHit	gi	6225843	sp	O60760.3	HPGDS_HUMAN RecName	Full=Hematopoietic prostaglandin D synthaseShort=H-PGDSAltName Full=GST class-sigmaAltName Full=Glutathione S-transferaseAltName Full=Glutathione-dependent PGD synthaseAltName Full=Glutathione-requiring prostaglandin D synthaseAltName Full=Prostaglandin-H2 D-isomerase	2e-43
>Locus_2422.0	BlastHit	gi	81869788	sp	Q9WTS6.1	TEN3_MOUSE RecName	Full=Teneurin-3Short=Ten-3AltName Full=Protein Odd Oz/ten-m homolog 3AltName Full=Tenascin-M3Short=Ten-m3	8e-121
>Locus_2436.0	BlastHit	gi	322510054	sp	P58400.2	NRX1B_HUMAN RecName	Full=Neurexin-1-betaAltName Full=Neurexin I-betaFlags Precursor	1e-29
>Locus_2442.0	BlastHit	gi	71153191	sp	Q7TQI7.1	ABTB2_MOUSE RecName	Full=Ankyrin repeat and BTB/POZ domain-containing protein 2	4e-20
>Locus_2451.0	BlastHit	gi	1170316	sp	P46692.1	HMD1_CHICK RecName	Full=Homeobox protein CHOX-CAD	5e-33
>Locus_2472.0	BlastHit	gi	130640	sp	P08361.1	POL_MLVCB RecName	Full=Gag-Pol polyproteinShort=Pr180gag-polContains RecName Full=Integrase p46Short=IN	3e-24
>Locus_2479.0	BlastHit	gi	141662	sp	P18735.1	ZG7_XENLA RecName	Full=Gastrula zinc finger protein XlCGF7.1	3e-20
>Locus_2482.0	BlastHit	gi	300681185	sp	B0WC46.1	TRET1_CULQU RecName	Full=Facilitated trehalose transporter Tret1	1e-19
>Locus_2488.0	BlastHit	gi	74729617	sp	Q8N976.1	YG039_HUMAN RecName	Full=Putative uncharacterized protein FLJ38264	5e-11
>Locus_2490.0	BlastHit	gi	190360286	sp	Q6NUB3.2	S22AF_XENLA RecName	Full=Solute carrier family 22 member 15	4e-39
>Locus_2490.0	BlastHit	gi	190360285	sp	Q504N2.2	S22AF_MOUSE RecName	Full=Solute carrier family 22 member 15	3e-12
>Locus_2494.0	BlastHit	gi	33302576	sp	P24014.2	SLIT_DROME RecName	Full=Protein slitShort=dSlitContains RecName Full=Protein slit N-productContains RecName Full=Protein slit C-productFlags Precursor	3e-61
>Locus_2497.0	BlastHit	gi	81170395	sp	Q8BMQ3.2	BNC2_MOUSE RecName	Full=Zinc finger protein basonuclin-2	2e-23
>Locus_2530.0	BlastHit	gi	33301532	sp	Q812E4.1	SYTL5_RAT RecName	Full=Synaptotagmin-like protein 5	5e-16
>Locus_2532.0	BlastHit	gi	259530992	sp	B0WAU8.1	PLK4_CULQU RecName	Full=Serine/threonine-protein kinase PLK4AltName Full=Polo-like kinase 4Short=PLK-4AltName Full=Serine/threonine-protein kinase SAK	6e-33
>Locus_2558.0	BlastHit	gi	71153236	sp	Q6DIB4.1	CT112_MOUSE RecName	Full=Uncharacterized protein C20orf112 homolog	2e-12
>Locus_2568.0	BlastHit	gi	341940554	sp	Q9D9H8.3	CB069_MOUSE RecName	Full=UPF0565 protein C2orf69 homologFlags Precursor	6e-61
>Locus_2576.0	BlastHit	gi	52000847	sp	Q9WJR5.2	POK3_HUMAN RecName	Full=HERV-K_19q12 provirus ancestral Pol proteinAltName Full=HERV-K(C19) Pol proteinIncludes RecName Full=Reverse transcriptaseShort=RTIncludes RecName Full=Ribonuclease HShort=RNase HIncludes RecName Full=IntegraseShort=IN	1e-30
>Locus_2605.0	BlastHit	gi	32699592	sp	Q95NQ0.1	MTH2_DROSI RecName	Full=G-protein coupled receptor Mth2AltName Full=Protein methuselah-2Flags Precursor	5e-15
>Locus_2615.0	BlastHit	gi	73920225	sp	P42284.2	LOLA2_DROME RecName	Full=Longitudinals lacking protein, isoforms H/M/V	5e-23
>Locus_2619.0	BlastHit	gi	114150042	sp	Q3B7N9.1	MYNN_BOVIN RecName	Full=Myoneurin	1e-17
>Locus_2663.0	BlastHit	gi	47117127	sp	P83740.1	SC5A6_DROME RecName	Full=Putative sodium-dependent multivitamin transporterShort=Na(+)-dependent multivitamin transporter	6e-175
>Locus_2665.0	BlastHit	gi	158564022	sp	Q9HCI7.2	MSL2_HUMAN RecName	Full=Male-specific lethal 2 homologShort=MSL-2AltName Full=Male-specific lethal 2-like 1Short=MSL2-like 1AltName Full=Male-specific lethal-2 homolog 1AltName Full=RING finger protein 184	3e-30
>Locus_2665.0	BlastHit	gi	158564022	sp	Q9HCI7.2	MSL2_HUMAN RecName	Full=Male-specific lethal 2 homologShort=MSL-2AltName Full=Male-specific lethal 2-like 1Short=MSL2-like 1AltName Full=Male-specific lethal-2 homolog 1AltName Full=RING finger protein 184	5e-13
>Locus_2676.0	BlastHit	gi	12643620	sp	O60493.3	SNX3_HUMAN RecName	Full=Sorting nexin-3AltName Full=Protein SDP3 >gi	75041161	sp	Q5R5V1.3	SNX3_PONAB RecName Full=Sorting nexin-3 >gi	81883455	sp	Q5U211.1	SNX3_RAT RecName Full=Sorting nexin-3 >gi	110287959	sp	Q1RMH8.3	SNX3_BOVIN RecName Full=Sorting nexin-3	1e-13
>Locus_2684.0	BlastHit	gi	296434502	sp	Q8BQT2.2	FA69C_MOUSE RecName	Full=Protein FAM69C	2e-25
>Locus_2712.0	BlastHit	gi	71152361	sp	Q5RFD6.1	CBPM_PONAB RecName	Full=Carboxypeptidase MShort=CPMFlags Precursor	1e-69
>Locus_2722.0	BlastHit	gi	75057942	sp	Q5EAD5.1	PGTB1_BOVIN RecName	Full=Geranylgeranyl transferase type-1 subunit betaAltName Full=Geranylgeranyl transferase type I subunit betaShort=GGTase-I-betaAltName Full=Type I protein geranyl-geranyltransferase subunit beta	6e-36
>Locus_2732.0	BlastHit	gi	75077361	sp	Q4R9E0.1	TECT3_MACFA RecName	Full=Tectonic-3Flags Precursor	1e-08
>Locus_2735.0	BlastHit	gi	81886344	sp	Q4ZJM9.1	C1QL4_MOUSE RecName	Full=Complement C1q-like protein 4AltName Full=C1q and tumor necrosis factor-related protein 11Short=C1qTNF11Flags Precursor	7e-10
>Locus_2736.0	BlastHit	gi	74856844	sp	Q54Z01.1	TBCB_DICDI RecName	Full=Tubulin-specific chaperone BAltName Full=Tubulin-folding cofactor B	2e-15
>Locus_2761.0	BlastHit	gi	130582	sp	P10978.1	POLX_TOBAC RecName	Full=Retrovirus-related Pol polyprotein from transposon TNT 1-94Includes RecName Full=ProteaseIncludes RecName Full=Reverse transcriptaseIncludes RecName Full=Endonuclease	2e-21
>Locus_2766.0	BlastHit	gi	82183026	sp	Q6DGB6.1	CC103_DANRE RecName	Full=Coiled-coil domain-containing protein 103	5e-12
>Locus_2778.0	BlastHit	gi	284018101	sp	A3GF86.2	NCB5R_PICST RecName	Full=NADH-cytochrome b5 reductase 1AltName Full=Microsomal cytochrome b reductase	1e-07
>Locus_2784.0	BlastHit	gi	1172451	sp	Q05793.1	PGBM_MOUSE RecName	Full=Basement membrane-specific heparan sulfate proteoglycan core proteinShort=HSPGContains RecName Full=EndorepellinContains RecName Full=LG3 peptideFlags Precursor	3e-16
>Locus_2784.1	BlastHit	gi	114152770	sp	P31696.2	AGRIN_CHICK RecName	Full=AgrinFlags Precursor	3e-19
>Locus_2806.0	BlastHit	gi	74761811	sp	Q9NY57.1	ST32B_HUMAN RecName	Full=Serine/threonine-protein kinase 32BAltName Full=YANK2	2e-66
>Locus_2815.0	BlastHit	gi	231925	sp	Q01341.1	ADCY6_MOUSE RecName	Full=Adenylate cyclase type 6AltName Full=ATP pyrophosphate-lyase 6AltName Full=Adenylate cyclase type VIAltName Full=Adenylyl cyclase 6AltName Full=Ca(2+)-inhibitable adenylyl cyclase	4e-69
>Locus_2817.0	BlastHit	gi	400353	sp	P31637.1	SC5A3_CANFA RecName	Full=Sodium/myo-inositol cotransporterShort=Na(+)/myo-inositol cotransporterAltName Full=Sodium/myo-inositol transporter 1Short=SMIT1AltName Full=Solute carrier family 5 member 3	6e-14
>Locus_2817.0	BlastHit	gi	400353	sp	P31637.1	SC5A3_CANFA RecName	Full=Sodium/myo-inositol cotransporterShort=Na(+)/myo-inositol cotransporterAltName Full=Sodium/myo-inositol transporter 1Short=SMIT1AltName Full=Solute carrier family 5 member 3	1e-12
>Locus_2840.0	BlastHit	gi	52000737	sp	Q9NRZ4.3	GAW2_HUMAN RecName	Full=HERV-W_3q26.32 provirus ancestral Gag polyproteinShort=Gag polyproteinContains RecName Full=Matrix proteinAltName Full=Gag P15Contains RecName Full=Capsid proteinAltName Full=Core shell proteinAltName Full=Gag P30	3e-27
>Locus_2846.0	BlastHit	gi	123902776	sp	Q3ZMH1.1	SC5A8_DANRE RecName	Full=Sodium-coupled monocarboxylate transporter 1AltName Full=Electrogenic sodium monocarboxylate cotransporterShort=zSMCTeAltName Full=Sodium solute symporter family 5 member 8 proteinAltName Full=Solute carrier family 5 member 8	1e-12
>Locus_2876.0	BlastHit	gi	14286138	sp	P20241.2	NRG_DROME RecName	Full=NeuroglianFlags Precursor	2e-10
>Locus_2922.0	BlastHit	gi	74732608	sp	Q96NN9.1	AIFM3_HUMAN RecName	Full=Apoptosis-inducing factor 3AltName Full=Apoptosis-inducing factor-like protein	5e-41
>Locus_2930.0	BlastHit	gi	82177278	sp	Q8AVX5.3	XRP2_XENLA RecName	Full=Protein XRP2	8e-67
>Locus_2939.0	BlastHit	gi	167008675	sp	A4D0V7.1	CG058_HUMAN RecName	Full=Uncharacterized protein C7orf58Flags Precursor	6e-13
>Locus_2961.0	BlastHit	gi	1708868	sp	Q04833.1	LRP_CAEEL RecName	Full=Low-density lipoprotein receptor-related proteinShort=LRPFlags Precursor	4e-33
>Locus_2966.0	BlastHit	gi	71152683	sp	P0A9Q8.2	ADHE_ECO57 RecName	Full=Aldehyde-alcohol dehydrogenaseIncludes RecName Full=Alcohol dehydrogenaseShort=ADHIncludes RecName Full=Acetaldehyde dehydrogenase [acetylating]Short=ACDHIncludes RecName Full=Pyruvate-formate-lyase deactivaseShort=PFL deactivase >gi	71152980	sp	P0A9Q7.2	ADHE_ECOLI RecName Full=Aldehyde-alcohol dehydrogenaseIncludes RecName Full=Alcohol dehydrogenaseShort=ADHIncludes RecName Full=Acetaldehyde dehydrogenase [acetylating]Short=ACDHIncludes RecName Full=Pyruvate-formate-lyase deactivaseShort=PFL deactivase	3e-64
>Locus_2967.0	BlastHit	gi	126296	sp	P08548.1	LIN1_NYCCO RecName	Full=LINE-1 reverse transcriptase homolog	1e-08
>Locus_2983.0	BlastHit	gi	74762678	sp	Q96MW7.1	TIGD1_HUMAN RecName	Full=Tigger transposable element-derived protein 1	2e-31
>Locus_2987.0	BlastHit	gi	78099255	sp	Q8BGE5.3	FANCM_MOUSE RecName	Full=Fanconi anemia group M protein homologShort=Protein FACMAltName Full=ATP-dependent RNA helicase FANCM	5e-50
>Locus_3031.0	BlastHit	gi	110282985	sp	P23074.3	POL_SFV1 RecName	Full=Pro-Pol polyproteinAltName Full=Pr125PolContains RecName Full=Protease/Reverse transcriptase/ribonuclease HAltName Full=p87Pro-RT-RNaseHContains RecName Full=Protease/Reverse transcriptaseAltName Full=p65Pro-RTContains RecName Full=Ribonuclease HShort=RNase HContains RecName Full=IntegraseShort=INAltName Full=p42In	3e-12
>Locus_3041.0	BlastHit	gi	313118235	sp	B2D0J5.1	EST6_APIME RecName	Full=Venom carboxylesterase-6AltName Allergen=Api m 8Flags Precursor	1e-41
>Locus_3047.0	BlastHit	gi	158706383	sp	Q8IVE3.2	PKHH2_HUMAN RecName	Full=Pleckstrin homology domain-containing family H member 2	2e-10
>Locus_3048.0	BlastHit	gi	166977688	sp	Q5HYK7.2	SH319_HUMAN RecName	Full=SH3 domain-containing protein 19AltName Full=ADAM-binding protein Eve-1AltName Full=EEN-binding proteinShort=EBP	1e-14
>Locus_3054.0	BlastHit	gi	20139321	sp	P58751.1	RELN_RAT RecName	Full=ReelinFlags Precursor	1e-11
>Locus_3056.0	BlastHit	gi	81873688	sp	Q8BGD4.1	SO4C1_MOUSE RecName	Full=Solute carrier organic anion transporter family member 4C1AltName Full=Oatp-RAltName Full=Solute carrier family 21 member 20	3e-15
>Locus_3062.0	BlastHit	gi	544013	sp	P36362.1	CHIT_MANSE RecName	Full=EndochitinaseFlags Precursor	2e-90
>Locus_3069.0	BlastHit	gi	1706571	sp	P54281.1	ECLC_BOVIN RecName	Full=Epithelial chloride channel proteinAltName Full=Calcium-activated chloride channel	1e-45
>Locus_3095.0	BlastHit	gi	317373417	sp	Q9UHC1.3	MLH3_HUMAN RecName	Full=DNA mismatch repair protein Mlh3AltName Full=MutL protein homolog 3	3e-16
>Locus_3100.0	BlastHit	gi	384872699	sp	P83088.4	FUCTC_DROME RecName	Full=Alpha-(1,3)-fucosyltransferase CAltName Full=Galactoside 3-L-fucosyltransferase	1e-09
>Locus_3100.0	BlastHit	gi	2851674	sp	Q11126.2	FUT3_BOVIN RecName	Full=Galactoside 3(4)-L-fucosyltransferaseAltName Full=Blood group Lewis alpha-4-fucosyltransferaseShort=Lewis FTAltName Full=FUTBAltName Full=Fucosyltransferase 3AltName Full=Fucosyltransferase IIIShort=FucT-III	2e-14
>Locus_3109.0	BlastHit	gi	313104038	sp	Q7Z4L5.2	TT21B_HUMAN RecName	Full=Tetratricopeptide repeat protein 21BShort=TPR repeat protein 21B	1e-51
>Locus_3113.0	BlastHit	gi	221272013	sp	A9V3C0.1	KYNU_MONBE RecName	Full=KynureninaseAltName Full=L-kynurenine hydrolase	3e-73
>Locus_3116.0	BlastHit	gi	81917034	sp	Q9D5E4.1	LRC48_MOUSE RecName	Full=Leucine-rich repeat-containing protein 48	5e-20
>Locus_3116.0	BlastHit	gi	81917034	sp	Q9D5E4.1	LRC48_MOUSE RecName	Full=Leucine-rich repeat-containing protein 48	5e-28
>Locus_3129.0	BlastHit	gi	17380359	sp	P91685.2	GRM_DROME RecName	Full=Metabotropic glutamate receptorShort=DmGluRAFlags Precursor	3e-154
>Locus_3148.0	BlastHit	gi	229462887	sp	Q86VI3.2	IQGA3_HUMAN RecName	Full=Ras GTPase-activating-like protein IQGAP3	5e-15
>Locus_3169.0	BlastHit	gi	160380598	sp	Q7PQ25.4	CCDCX_ANOGA RecName	Full=Coiled-coil domain-containing protein AGAP005037	7e-52
>Locus_3171.0	BlastHit	gi	60390950	sp	Q8N3C7.1	CLIP4_HUMAN RecName	Full=CAP-Gly domain-containing linker protein 4AltName Full=Restin-like protein 2	1e-25
>Locus_3176.0	BlastHit	gi	81911628	sp	Q6VNB8.1	WDFY3_MOUSE RecName	Full=WD repeat and FYVE domain-containing protein 3AltName Full=Beach domain, WD repeat and FYVE domain-containing protein 1Short=BWF1	2e-63
>Locus_3189.0	BlastHit	gi	68565881	sp	Q5SVQ0.1	KAT7_MOUSE RecName	Full=Histone acetyltransferase KAT7AltName Full=Histone acetyltransferase binding to ORC1AltName Full=Lysine acetyltransferase 7AltName Full=MOZ, YBF2/SAS3, SAS2 and TIP60 protein 2Short=MYST-2	2e-161
>Locus_3201.0	BlastHit	gi	296452974	sp	Q96C34.3	RUND1_HUMAN RecName	Full=RUN domain-containing protein 1	6e-91
>Locus_3205.0	BlastHit	gi	119361501	sp	Q2EI21.1	RESTA_XENLA RecName	Full=RE1-silencing transcription factor AAltName Full=Neural-restrictive silencer factor A	1e-17
>Locus_3212.0	BlastHit	gi	1708231	sp	P09087.3	ABDB_DROME RecName	Full=Homeobox protein abdominal-BAltName Full=Infraabdominal 7Short=IAB-7AltName Full=P3AltName Full=PH189	1e-34
>Locus_3224.0	BlastHit	gi	67461002	sp	Q5R621.1	HS2ST_PONAB RecName	Full=Heparan sulfate 2-O-sulfotransferase 1Short=2-O-sulfotransferaseShort=2OST	1e-32
>Locus_3230.0	BlastHit	gi	2497183	sp	Q04336.1	YM54_YEAST RecName	Full=Uncharacterized protein YMR196W	6e-84
>Locus_3255.0	BlastHit	gi	75026432	sp	Q9V7U0.1	RESIL_DROME RecName	Full=Pro-resilinFlags Precursor	2e-11
>Locus_3262.0	BlastHit	gi	166229089	sp	Q3UTY6.2	THSD4_MOUSE RecName	Full=Thrombospondin type-1 domain-containing protein 4AltName Full=A disintegrin and metalloproteinase with thrombospondin motifs-like protein 6Short=ADAMTS-like protein 6Short=ADAMTSL-6AltName Full=ADAMTS-like protein 4Short=ADAMTSL-4Flags Precursor	2e-13
>Locus_3273.0	BlastHit	gi	74865921	sp	Q8MSF5.1	RNK_DROME RecName	Full=Ribonuclease kappaShort=RNase KShort=RNase kappa	1e-23
>Locus_3278.0	BlastHit	gi	62298570	sp	Q8NBN7.2	RDH13_HUMAN RecName	Full=Retinol dehydrogenase 13	1e-23
>Locus_3284.0	BlastHit	gi	60392921	sp	P11369.2	POL2_MOUSE RecName	Full=Retrovirus-related Pol polyprotein LINE-1AltName Full=Long interspersed element-1Short=L1Includes RecName Full=Reverse transcriptaseIncludes RecName Full=Endonuclease	4e-15
>Locus_3289.0	BlastHit	gi	296434507	sp	O75369.2	FLNB_HUMAN RecName	Full=Filamin-BShort=FLN-BAltName Full=ABP-278AltName Full=ABP-280 homologAltName Full=Actin-binding-like proteinAltName Full=Beta-filaminAltName Full=Filamin homolog 1Short=Fh1AltName Full=Filamin-3AltName Full=Thyroid autoantigenAltName Full=Truncated actin-binding proteinShort=Truncated ABP	5e-40
>Locus_3290.0	BlastHit	gi	75055105	sp	Q5RC45.1	S22AO_PONAB RecName	Full=Solute carrier family 22 member 24	6e-18
>Locus_3302.0	BlastHit	gi	47117922	sp	Q9VGG5.4	CAD87_DROME RecName	Full=Cadherin-87AFlags Precursor	5e-39
>Locus_3324.0	BlastHit	gi	3122245	sp	Q14642.1	I5P1_HUMAN RecName	Full=Type I inositol 1,4,5-trisphosphate 5-phosphataseShort=5PTaseFlags Precursor	8e-71
>Locus_3326.0	BlastHit	gi	158513822	sp	A4IHT0.1	FIGL1_XENTR RecName	Full=Fidgetin-like protein 1	5e-56
>Locus_3329.0	BlastHit	gi	170652912	sp	A8Y1P7.1	BRE4_CAEBR RecName	Full=Beta-1,4-N-acetylgalactosaminyltransferase bre-4AltName Full=Bacillus thuringiensis toxin-resistant protein 4Short=Bt toxin-resistant protein 4AltName Full=Beta-4-GalNAcT	1e-28
>Locus_3335.0	BlastHit	gi	73620043	sp	Q8C8N2.2	SCAI_MOUSE RecName	Full=Protein SCAIAltName Full=Suppressor of cancer cell invasion protein	0.0
>Locus_3358.0	BlastHit	gi	166979597	sp	A7ZMH3.1	YDIU_ECO24 RecName	Full=UPF0061 protein ydiU	1e-46
>Locus_3370.0	BlastHit	gi	81885735	sp	Q6PFH3.1	DCA15_MOUSE RecName	Full=DDB1- and CUL4-associated factor 15 >gi	166225765	sp	A2BDA5.1	DCA15_XENLA RecName Full=DDB1- and CUL4-associated factor 15	2e-37
>Locus_3371.0	BlastHit	gi	126296	sp	P08548.1	LIN1_NYCCO RecName	Full=LINE-1 reverse transcriptase homolog	3e-14
>Locus_3376.0	BlastHit	gi	44887847	sp	P83748.1	PRS30_RAT RecName	Full=Serine protease 30AltName Full=Distal intestinal serine proteaseAltName Full=Transmembrane serine protease 1Short=TMSP-1AltName Full=Transmembrane serine protease 8Flags Precursor	5e-16
>Locus_3377.0	BlastHit	gi	74762678	sp	Q96MW7.1	TIGD1_HUMAN RecName	Full=Tigger transposable element-derived protein 1	4e-07
>Locus_3381.0	BlastHit	gi	2829434	sp	P52293.2	IMA2_MOUSE RecName	Full=Importin subunit alpha-2AltName Full=Importin alpha P1AltName Full=Karyopherin subunit alpha-2AltName Full=PendulinAltName Full=Pore targeting complex 58 kDa subunitShort=PTAC58AltName Full=RAG cohort protein 1AltName Full=SRP1-alpha	9e-11
>Locus_3385.0	BlastHit	gi	51701771	sp	Q6TCG5.1	PAQR6_MOUSE RecName	Full=Progestin and adipoQ receptor family member 6AltName Full=Progestin and adipoQ receptor family member VI	2e-44
>Locus_3391.0	BlastHit	gi	5921807	sp	O70628.1	PDE9A_MOUSE RecName	Full=High affinity cGMP-specific 3',5'-cyclic phosphodiesterase 9A	2e-125
>Locus_3394.0	BlastHit	gi	82185684	sp	Q6NVP8.1	FUT8_XENTR RecName	Full=Alpha-(1,6)-fucosyltransferaseAltName Full=GDP-L-FucN-acetyl-beta-D-glucosaminide alpha1,6-fucosyltransferaseShort=alpha1-6FucTAltName Full=GDP-fucose--glycoprotein fucosyltransferaseAltName Full=Glycoprotein 6-alpha-L-fucosyltransferase	1e-28
>Locus_3420.0	BlastHit	gi	3219824	sp	Q63120.1	MRP2_RAT RecName	Full=Canalicular multispecific organic anion transporter 1AltName Full=ATP-binding cassette sub-family C member 2AltName Full=Canalicular multidrug resistance proteinAltName Full=Multidrug resistance-associated protein 2	5e-11
>Locus_3422.0	BlastHit	gi	51315939	sp	Q7Z6M2.1	FBX33_HUMAN RecName	Full=F-box only protein 33	5e-21
>Locus_3424.0	BlastHit	gi	81865015	sp	Q791F6.1	TPRA1_RAT RecName	Full=Transmembrane protein adipocyte-associated 1AltName Full=Integral membrane protein GPR175AltName Full=TPRA40AltName Full=Transmembrane domain protein of 40 kDa regulated in adipocytes >gi	81903240	sp	Q99MU1.1	TPRA1_MOUSE RecName Full=Transmembrane protein adipocyte-associated 1AltName Full=Integral membrane protein GPR175AltName Full=TPRA40AltName Full=Transmembrane domain protein of 40 kDa regulated in adipocytes	2e-79
>Locus_3435.0	BlastHit	gi	547657	sp	Q05502.1	HHEX_CHICK RecName	Full=Hematopoietically-expressed homeobox protein HHEXShort=Homeobox protein HEXAltName Full=Homeobox protein PRH	1e-17
>Locus_3444.0	BlastHit	gi	24212635	sp	Q9BZ29.2	DOCK9_HUMAN RecName	Full=Dedicator of cytokinesis protein 9AltName Full=Cdc42 guanine nucleotide exchange factor zizimin-1	4e-12
>Locus_3454.0	BlastHit	gi	21759460	sp	Q9NHV9.2	VAV_DROME RecName	Full=Protein vavShort=DroVavShort=dVAV	7e-18
>Locus_3456.0	BlastHit	gi	18202592	sp	Q61329.1	ZFHX3_MOUSE RecName	Full=Zinc finger homeobox protein 3AltName Full=AT motif-binding factorAltName Full=AT-binding transcription factor 1AltName Full=Alpha-fetoprotein enhancer-binding proteinAltName Full=Zinc finger homeodomain protein 3Short=ZFH-3	8e-47
>Locus_3461.0	BlastHit	gi	146325723	sp	Q149N8.2	SHPRH_HUMAN RecName	Full=E3 ubiquitin-protein ligase SHPRHAltName Full=SNF2, histone-linker, PHD and RING finger domain-containing helicase	2e-55
>Locus_3462.0	BlastHit	gi	1706564	sp	P42893.2	ECE1_RAT RecName	Full=Endothelin-converting enzyme 1Short=ECE-1	5e-84
>Locus_3464.0	BlastHit	gi	116242723	sp	Q9H237.2	PORCN_HUMAN RecName	Full=Protein-cysteine N-palmitoyltransferase porcupineAltName Full=Protein MG61	2e-73
>Locus_3467.0	BlastHit	gi	73621174	sp	Q7KRI2.1	LOLAL_DROME RecName	Full=Longitudinals lacking protein-likeShort=Lola-like proteinAltName Full=Protein Batman	1e-08
>Locus_3472.0	BlastHit	gi	73621176	sp	Q6UXM1.1	LRIG3_HUMAN RecName	Full=Leucine-rich repeats and immunoglobulin-like domains protein 3Short=LIG-3Flags Precursor	4e-32
>Locus_3478.0	BlastHit	gi	2495644	sp	P76594.1	YFIQ_ECOLI RecName	Full=Uncharacterized protein yfiQ	1e-08
>Locus_3483.0	BlastHit	gi	6136538	sp	O60268.1	K0513_HUMAN RecName	Full=Uncharacterized protein KIAA0513	5e-29
>Locus_3494.0	BlastHit	gi	215273952	sp	Q9W5U2.2	CHIT3_DROME RecName	Full=Probable chitinase 3AltName Full=Probable chitinase 1Flags Precursor	4e-82
>Locus_3497.0	BlastHit	gi	27923726	sp	Q24174.2	ABRU_DROME RecName	Full=Protein abruptAltName Full=Protein clueless	2e-29
>Locus_3514.0	BlastHit	gi	92058705	sp	Q9UP38.2	FZD1_HUMAN RecName	Full=Frizzled-1Short=Fz-1Short=hFz1AltName Full=FzE1Flags Precursor	7e-25
>Locus_3532.0	BlastHit	gi	226726332	sp	A9CPT4.1	TDRD1_ORYLA RecName	Full=Tudor domain-containing protein 1	5e-11
>Locus_3537.0	BlastHit	gi	341942174	sp	Q19311.3	PUR4_CAEEL RecName	Full=Probable phosphoribosylformylglycinamidine synthaseShort=FGAM synthaseShort=FGAMSAltName Full=Formylglycinamide ribotide amidotransferaseShort=FGARATAltName Full=Formylglycinamide ribotide synthetase	2e-41
>Locus_3538.0	BlastHit	gi	50401204	sp	Q9VCA2.1	ORCT_DROME RecName	Full=Organic cation transporter protein	2e-16
>Locus_3539.0	BlastHit	gi	466070	sp	P34620.1	YO84_CAEEL RecName	Full=Putative uncharacterized transposon-derived protein ZK1236.4	5e-12
>Locus_3544.0	BlastHit	gi	150384690	sp	Q96JP2.2	MY15B_HUMAN RecName	Full=Putative unconventional myosin-XVBAltName Full=Myosin XVBPAltName Full=Unconventional myosin-15B	1e-10
>Locus_3545.0	BlastHit	gi	332321902	sp	D2H5P6.1	ZFY26_AILME RecName	Full=Zinc finger FYVE domain-containing protein 26	8e-37
>Locus_3553.0	BlastHit	gi	145559546	sp	Q13360.3	ZN177_HUMAN RecName	Full=Zinc finger protein 177	2e-26
>Locus_3558.0	BlastHit	gi	33112466	sp	Q8VD72.1	TTC8_MOUSE RecName	Full=Tetratricopeptide repeat protein 8Short=TPR repeat protein 8AltName Full=Bardet-Biedl syndrome 8 protein homolog	1e-101
>Locus_3570.0	BlastHit	gi	82185684	sp	Q6NVP8.1	FUT8_XENTR RecName	Full=Alpha-(1,6)-fucosyltransferaseAltName Full=GDP-L-FucN-acetyl-beta-D-glucosaminide alpha1,6-fucosyltransferaseShort=alpha1-6FucTAltName Full=GDP-fucose--glycoprotein fucosyltransferaseAltName Full=Glycoprotein 6-alpha-L-fucosyltransferase	6e-24
>Locus_3584.0	BlastHit	gi	83302159	sp	P84060.2	DTNB_RAT RecName	Full=Dystrobrevin betaShort=DTN-BAltName Full=Beta-dystrobrevin	3e-66
>Locus_3585.0	BlastHit	gi	121943108	sp	Q3ZCU0.1	YK006_HUMAN RecName	Full=Putative uncharacterized protein FLJ37770	2e-31
>Locus_3589.0	BlastHit	gi	60392921	sp	P11369.2	POL2_MOUSE RecName	Full=Retrovirus-related Pol polyprotein LINE-1AltName Full=Long interspersed element-1Short=L1Includes RecName Full=Reverse transcriptaseIncludes RecName Full=Endonuclease	2e-09
>Locus_3595.0	BlastHit	gi	341940711	sp	Q80T14.2	FRAS1_MOUSE RecName	Full=Extracellular matrix protein FRAS1Flags Precursor	3e-19
>Locus_3612.0	BlastHit	gi	18202598	sp	Q63563.1	ABCC9_RAT RecName	Full=ATP-binding cassette sub-family C member 9AltName Full=Sulfonylurea receptor 2	4e-40
>Locus_3626.0	BlastHit	gi	114152087	sp	Q3MHN7.1	NEIL3_BOVIN RecName	Full=Endonuclease 8-like 3AltName Full=DNA glycosylase/AP lyase Neil3AltName Full=Endonuclease VIII-like 3AltName Full=Nei-like protein 3	9e-23
>Locus_3643.0	BlastHit	gi	6093774	sp	Q92058.1	PPBT_CHICK RecName	Full=Alkaline phosphatase, tissue-nonspecific isozymeShort=AP-TNAPShort=TNSALPFlags Precursor	5e-27
>Locus_3661.0	BlastHit	gi	82081855	sp	Q5ZJY3.1	GARL3_CHICK RecName	Full=GTPase-activating Rap/Ran-GAP domain-like protein 3	1e-122
>Locus_3662.0	BlastHit	gi	37999920	sp	P13002.3	ELF1_DROME RecName	Full=Protein grainyheadAltName Full=DNA-binding protein ELF-1AltName Full=Element I-binding activityAltName Full=Protein grainy-headAltName Full=Transcription factor NTF-1	1e-39
>Locus_3692.0	BlastHit	gi	116242858	sp	Q9UDV7.3	ZN282_HUMAN RecName	Full=Zinc finger protein 282AltName Full=HTLV-I U5RE-binding protein 1Short=HUB-1	5e-07
>Locus_3705.0	BlastHit	gi	296453040	sp	Q9UL36.2	ZN236_HUMAN RecName	Full=Zinc finger protein 236	1e-17
>Locus_3718.0	BlastHit	gi	341941080	sp	Q7TT36.3	GP125_MOUSE RecName	Full=Probable G-protein coupled receptor 125Flags Precursor	5e-19
>Locus_3731.0	BlastHit	gi	13124639	sp	O43310.1	CTIF_HUMAN RecName	Full=CBP80/20-dependent translation initiation factor	6e-08
>Locus_3736.0	BlastHit	gi	118572693	sp	P29523.3	PPB_BOMMO RecName	Full=Membrane-bound alkaline phosphataseShort=M-ALPFlags Precursor	6e-44
>Locus_3744.0	BlastHit	gi	57015376	sp	P55115.2	NAS15_CAEEL RecName	Full=Zinc metalloproteinase nas-15AltName Full=Nematode astacin 15Flags Precursor	3e-26
>Locus_3755.0	BlastHit	gi	3914242	sp	O61303.1	OPSUV_APIME RecName	Full=Opsin, ultraviolet-sensitiveAltName Full=UV-sensitive opsinShort=AmUVopShort=BUVOPS	7e-102
>Locus_3760.0	BlastHit	gi	1703190	sp	P55197.1	AF10_HUMAN RecName	Full=Protein AF-10AltName Full=ALL1-fused gene from chromosome 10 protein	2e-60
>Locus_3782.0	BlastHit	gi	68566160	sp	Q18120.2	TWK18_CAEEL RecName	Full=TWiK family of potassium channels protein 18	3e-27
>Locus_3785.0	BlastHit	gi	124053460	sp	Q9UHI8.4	ATS1_HUMAN RecName	Full=A disintegrin and metalloproteinase with thrombospondin motifs 1Short=ADAM-TS 1Short=ADAM-TS1Short=ADAMTS-1AltName Full=METH-1Flags Precursor	1e-07
>Locus_3831.0	BlastHit	gi	55976727	sp	Q86WZ6.1	ZN227_HUMAN RecName	Full=Zinc finger protein 227	8e-37
>Locus_3835.0	BlastHit	gi	47117851	sp	P42282.3	TTKA_DROME RecName	Full=Protein tramtrack, alpha isoformAltName Full=Repressor protein fushi tarazuAltName Full=Tramtrack p88	9e-22
>Locus_3838.0	BlastHit	gi	137119	sp	P00750.1	TPA_HUMAN RecName	Full=Tissue-type plasminogen activatorShort=t-PAShort=t-plasminogen activatorShort=tPAAltName INN=AlteplaseAltName INN=ReteplaseContains RecName Full=Tissue-type plasminogen activator chain AContains RecName Full=Tissue-type plasminogen activator chain BFlags Precursor	6e-14
>Locus_3845.0	BlastHit	gi	300669716	sp	P03355.4	POL_MLVMS RecName	Full=Gag-Pol polyproteinShort=Pr180gag-polContains RecName Full=Matrix protein p15Short=MAContains RecName Full=RNA-binding phosphoprotein p12AltName Full=pp12Contains RecName Full=Capsid protein p30Short=CAContains RecName Full=Nucleocapsid protein p10Short=NC-polContains RecName Full=Protease p14Short=PRContains RecName Full=Reverse transcriptase/ribonuclease H p80Short=RTContains RecName Full=…	2e-19
>Locus_3849.0	BlastHit	gi	82077968	sp	Q5RH51.1	XYLK_DANRE RecName	Full=Glycosaminoglycan xylosylkinaseAltName Full=Xylose kinase	6e-15
>Locus_3855.0	BlastHit	gi	342187362	sp	Q8BND3.3	WDR35_MOUSE RecName	Full=WD repeat-containing protein 35	2e-101
>Locus_3869.0	BlastHit	gi	417037	sp	Q01820.1	GCL_DROME RecName	Full=Protein germ cell-less	2e-60
>Locus_3885.0	BlastHit	gi	13124575	sp	Q9Y5Y6.2	ST14_HUMAN RecName	Full=Suppressor of tumorigenicity 14 proteinAltName Full=MatriptaseAltName Full=Membrane-type serine protease 1Short=MT-SP1AltName Full=ProstaminAltName Full=Serine protease 14AltName Full=Serine protease TADG-15AltName Full=Tumor-associated differentially-expressed gene 15 protein	4e-16
>Locus_3895.0	BlastHit	gi	1708864	sp	P98157.1	LRP1_CHICK RecName	Full=Low-density lipoprotein receptor-related protein 1Short=LRP-1AltName Full=Alpha-2-macroglobulin receptorShort=A2MRFlags Precursor	9e-60
>Locus_3898.0	BlastHit	gi	158564273	sp	Q32NY4.2	CNNM3_MOUSE RecName	Full=Metal transporter CNNM3AltName Full=Ancient conserved domain-containing protein 3Short=mACDP3AltName Full=Cyclin-M3	5e-57
>Locus_3904.0	BlastHit	gi	221272046	sp	Q5RHR6.2	BROMI_DANRE RecName	Full=Protein broad-minded	5e-12
>Locus_3915.0	BlastHit	gi	162416278	sp	Q5VVW2.2	GARL3_HUMAN RecName	Full=GTPase-activating Rap/Ran-GAP domain-like protein 3	1e-74
>Locus_3924.0	BlastHit	gi	187471171	sp	A6NP81.2	GG8L2_HUMAN RecName	Full=Golgin subfamily A member 8-like protein 2	4e-07
>Locus_3930.0	BlastHit	gi	81872095	sp	Q63089.1	S22A1_RAT RecName	Full=Solute carrier family 22 member 1AltName Full=Organic cation transporter 1Short=rOCT1	8e-21
>Locus_3949.0	BlastHit	gi	6166019	sp	P20273.2	CD22_HUMAN RecName	Full=B-cell receptor CD22AltName Full=B-lymphocyte cell adhesion moleculeShort=BL-CAMAltName Full=Sialic acid-binding Ig-like lectin 2Short=Siglec-2AltName Full=T-cell surface antigen Leu-14AltName CD_antigen=CD22Flags Precursor	2e-16
>Locus_3963.0	BlastHit	gi	29429136	sp	P42124.2	EZ_DROME RecName	Full=Histone-lysine N-methyltransferase E(z)AltName Full=Lysine N-methyltransferase 6AltName Full=Protein enhancer of zeste	3e-58
>Locus_3970.0	BlastHit	gi	17380387	sp	P07207.3	NOTCH_DROME RecName	Full=Neurogenic locus Notch proteinContains RecName Full=Processed neurogenic locus Notch proteinFlags Precursor	2e-09
>Locus_3979.0	BlastHit	gi	338817906	sp	Q16829.4	DUS7_HUMAN RecName	Full=Dual specificity protein phosphatase 7AltName Full=Dual specificity protein phosphatase PYST2	6e-88
>Locus_3986.0	BlastHit	gi	325511406	sp	A6NK75.4	ZNF98_HUMAN RecName	Full=Zinc finger protein 98AltName Full=Zinc finger protein 739AltName Full=Zinc finger protein F7175	2e-61
>Locus_3988.0	BlastHit	gi	74869367	sp	Q9VJ62.2	NAF1_DROME RecName	Full=H/ACA ribonucleoprotein complex non-core subunit NAF1	2e-30
>Locus_3996.0	BlastHit	gi	544013	sp	P36362.1	CHIT_MANSE RecName	Full=EndochitinaseFlags Precursor	2e-34
>Locus_4002.0	BlastHit	gi	464979	sp	P35129.1	UBC2_CAEEL RecName	Full=Ubiquitin-conjugating enzyme E2 2AltName Full=Lethal protein 70AltName Full=Ubiquitin carrier protein 2AltName Full=Ubiquitin-protein ligase 2	3e-49
>Locus_4013.0	BlastHit	gi	126291	sp	P27615.2	SCRB2_RAT RecName	Full=Lysosome membrane protein 2AltName Full=85 kDa lysosomal membrane sialoglycoproteinShort=LGP85AltName Full=CD36 antigen-like 2AltName Full=Lysosome membrane protein IIShort=LIMP IIAltName Full=Scavenger receptor class B member 2AltName CD_antigen=CD36	1e-38
>Locus_4017.0	BlastHit	gi	190359338	sp	Q7PMT1.2	EXD_ANOGA RecName	Full=Homeobox protein extradenticle	1e-52
>Locus_4020.0	BlastHit	gi	121957949	sp	O15090.3	ZN536_HUMAN RecName	Full=Zinc finger protein 536	3e-12
>Locus_4029.0	BlastHit	gi	269969357	sp	B1H369.1	HDAC8_XENTR RecName	Full=Histone deacetylase 8Short=HD8	3e-110
>Locus_4036.0	BlastHit	gi	110825729	sp	P05661.4	MYSA_DROME RecName	Full=Myosin heavy chain, muscle	6e-88
>Locus_4062.0	BlastHit	gi	18202598	sp	Q63563.1	ABCC9_RAT RecName	Full=ATP-binding cassette sub-family C member 9AltName Full=Sulfonylurea receptor 2	1e-60
>Locus_4065.0	BlastHit	gi	341942101	sp	Q8BVI5.3	STX16_MOUSE RecName	Full=Syntaxin-16	7e-44
>Locus_4084.0	BlastHit	gi	13124701	sp	Q01295.2	BRC1_DROME RecName	Full=Broad-complex core protein isoforms 1/2/3/4/5	2e-11
>Locus_4105.0	BlastHit	gi	380877146	sp	D3YXK1.1	SAMD1_MOUSE RecName	Full=AtherinAltName Full=Sterile alpha motif domain-containing protein 1Short=SAM domain-containing protein 1	3e-07
>Locus_4112.0	BlastHit	gi	75026432	sp	Q9V7U0.1	RESIL_DROME RecName	Full=Pro-resilinFlags Precursor	1e-08
>Locus_4123.0	BlastHit	gi	119370494	sp	Q8VHX6.3	FLNC_MOUSE RecName	Full=Filamin-CShort=FLN-CAltName Full=ABP-280-like proteinAltName Full=ABP-LAltName Full=Actin-binding-like proteinAltName Full=Filamin-2AltName Full=Gamma-filamin	3e-26
>Locus_4144.0	BlastHit	gi	74947989	sp	Q9VHR6.1	ATG13_DROME RecName	Full=Autophagy-related protein 13 homolog	2e-50
>Locus_4165.0	BlastHit	gi	300681125	sp	B4P624.1	TRET1_DROYA RecName	Full=Facilitated trehalose transporter Tret1	1e-15
>Locus_4178.0	BlastHit	gi	74872619	sp	Q9W440.1	THEM6_DROME RecName	Full=UPF0670 protein THEM6 homologFlags Precursor	2e-33
>Locus_4186.0	BlastHit	gi	74849435	sp	Q9TW28.1	MYOM_DICDI RecName	Full=Myosin-M heavy chainAltName Full=RhoGEF domain-containing protein myoM	1e-16
>Locus_4199.0	BlastHit	gi	73620974	sp	P49657.2	MNB_DROME RecName	Full=Serine/threonine-protein kinase minibrain	0.0
>Locus_4200.0	BlastHit	gi	17433059	sp	Q9I9M5.1	FZD1_XENLA RecName	Full=Frizzled-1Short=Fz-1Short=Xfz1Flags Precursor	1e-60
>Locus_4209.0	BlastHit	gi	55976642	sp	Q6B4Z5.1	ZFY_PANTR RecName	Full=Zinc finger Y-chromosomal protein	1e-11
>Locus_4211.0	BlastHit	gi	341940614	sp	Q9JIX8.3	ACINU_MOUSE RecName	Full=Apoptotic chromatin condensation inducer in the nucleusShort=Acinus	4e-09
>Locus_4213.0	BlastHit	gi	82184931	sp	Q6IP57.1	F00BA_XENLA RecName	Full=Protein FAM100B-A	3e-19
>Locus_4221.0	BlastHit	gi	353526257	sp	Q9VS24.2	MELT_DROME RecName	Full=Protein melted	2e-114
>Locus_4225.0	BlastHit	gi	82184303	sp	Q6GNV7.1	DIRC2_XENLA RecName	Full=Disrupted in renal carcinoma protein 2 homolog	3e-64
>Locus_4234.0	BlastHit	gi	46577500	sp	Q8MR31.2	SLIP1_DROME RecName	Full=Slo-interacting protein 1AltName Full=dSLIP1	3e-08
>Locus_4241.0	BlastHit	gi	189036885	sp	A2VE45.1	TT30A_BOVIN RecName	Full=Tetratricopeptide repeat protein 30AShort=TPR repeat protein 30A	1e-118
>Locus_4242.0	BlastHit	gi	8928275	sp	Q9Y5X4.1	NR2E3_HUMAN RecName	Full=Photoreceptor-specific nuclear receptorAltName Full=Nuclear receptor subfamily 2 group E member 3AltName Full=Retina-specific nuclear receptor	7e-49
>Locus_4244.0	BlastHit	gi	380877090	sp	E1BYA3.1	PTSS2_CHICK RecName	Full=Phosphatidylserine synthase 2Short=PSS-2Short=PtdSer synthase 2AltName Full=Serine-exchange enzyme II	5e-167
>Locus_4245.0	BlastHit	gi	158706479	sp	Q9C0D3.2	ZY11B_HUMAN RecName	Full=Protein zyg-11 homolog B	8e-27
>Locus_4246.0	BlastHit	gi	48428688	sp	Q9NRA2.2	S17A5_HUMAN RecName	Full=SialinAltName Full=Membrane glycoprotein HP59AltName Full=Sodium/sialic acid cotransporterShort=ASTAltName Full=Solute carrier family 17 member 5	6e-67
>Locus_4256.0	BlastHit	gi	47605413	sp	Q7M4F3.1	CUD2_SCHGR RecName	Full=Endocuticle structural glycoprotein SgAbd-2	7e-15
>Locus_4262.0	BlastHit	gi	205831681	sp	B0BN95.1	HARB1_RAT RecName	Full=Putative nuclease HARBI1AltName Full=Harbinger transposase-derived nuclease	3e-32
>Locus_4289.0	BlastHit	gi	73920744	sp	P35992.3	PTP10_DROME RecName	Full=Tyrosine-protein phosphatase 10DAltName Full=Receptor-linked protein-tyrosine phosphatase 10DShort=DPTP10DFlags Precursor	0.0
>Locus_4290.0	BlastHit	gi	82197890	sp	Q5ZM55.1	FEM1B_CHICK RecName	Full=Protein fem-1 homolog BShort=FEM1bAltName Full=FEM1-beta	1e-63
>Locus_4307.0	BlastHit	gi	116242858	sp	Q9UDV7.3	ZN282_HUMAN RecName	Full=Zinc finger protein 282AltName Full=HTLV-I U5RE-binding protein 1Short=HUB-1	3e-09
>Locus_4327.0	BlastHit	gi	2501708	sp	P80944.1	ZFX_PIG RecName	Full=Zinc finger X-chromosomal protein >gi	2501709	sp	Q29419.1	ZFY_PIG RecName Full=Zinc finger Y-chromosomal protein	2e-08
>Locus_4349.0	BlastHit	gi	131433	sp	P05451.3	REG1A_HUMAN RecName	Full=Lithostathine-1-alphaAltName Full=Islet cells regeneration factorShort=ICRFAltName Full=Islet of Langerhans regenerating proteinShort=REGAltName Full=Pancreatic stone proteinShort=PSPAltName Full=Pancreatic thread proteinShort=PTPAltName Full=Regenerating islet-derived protein 1-alphaShort=REG-1-alphaAltName Full=Regenerating protein I alphaFlags Precursor	5e-09
>Locus_4356.0	BlastHit	gi	2506217	sp	Q07816.2	B2CL1_CHICK RecName	Full=Bcl-2-like protein 1Short=Bcl2-L-1AltName Full=Apoptosis regulator Bcl-X	4e-09
>Locus_4357.0	BlastHit	gi	82082415	sp	Q5ZL54.1	K0907_CHICK RecName	Full=UPF0469 protein KIAA0907 homolog	4e-25
>Locus_4360.0	BlastHit	gi	50400620	sp	Q99741.1	CDC6_HUMAN RecName	Full=Cell division control protein 6 homologAltName Full=CDC6-related proteinAltName Full=Cdc18-related proteinShort=HsCdc18AltName Full=p62(cdc6)Short=HsCDC6	6e-110
>Locus_4366.0	BlastHit	gi	288561890	sp	B2RZ17.1	FBXW2_RAT RecName	Full=F-box/WD repeat-containing protein 2AltName Full=F-box and WD-40 domain-containing protein 2AltName Full=Protein MD6	7e-27
>Locus_4374.0	BlastHit	gi	212276422	sp	P51689.2	ARSD_HUMAN RecName	Full=Arylsulfatase DShort=ASDFlags Precursor	2e-29
>Locus_4379.0	BlastHit	gi	74947346	sp	Q9V3R8.1	UBIA1_DROME RecName	Full=UbiA prenyltransferase domain-containing protein 1 homologAltName Full=Protein heix	1e-123
>Locus_4381.0	BlastHit	gi	306756032	sp	A9ULB4.1	TRIA1_XENTR RecName	Full=TP53-regulated inhibitor of apoptosis 1AltName Full=p53-inducible cell-survival factorShort=p53csv	5e-18
>Locus_4384.0	BlastHit	gi	122797	sp	P80096.1	HCYC_PANIN RecName	Full=Hemocyanin C chain	4e-106
>Locus_4387.0	BlastHit	gi	585435	sp	Q05820.1	LYSC2_RAT RecName	Full=Putative lysozyme C-2AltName Full=1,4-beta-N-acetylmuramidase CFlags Precursor	3e-27
>Locus_4399.0	BlastHit	gi	81902105	sp	Q8VHP7.1	ILEUB_MOUSE RecName	Full=Leukocyte elastase inhibitor BAltName Full=Serine protease inhibitor EIBAltName Full=Serpin B1b	1e-33
>Locus_4399.0	BlastHit	gi	81902105	sp	Q8VHP7.1	ILEUB_MOUSE RecName	Full=Leukocyte elastase inhibitor BAltName Full=Serine protease inhibitor EIBAltName Full=Serpin B1b	2e-44
>Locus_4401.0	BlastHit	gi	122142572	sp	Q17QQ2.1	TPMT_BOVIN RecName	Full=Thiopurine S-methyltransferaseAltName Full=Thiopurine methyltransferase	1e-42
>Locus_4402.0	BlastHit	gi	123788298	sp	Q3UPY5.1	GLBL2_MOUSE RecName	Full=Beta-galactosidase-1-like protein 2Flags Precursor	1e-132
>Locus_4405.0	BlastHit	gi	92090943	sp	P16444.3	DPEP1_HUMAN RecName	Full=Dipeptidase 1AltName Full=Dehydropeptidase-IAltName Full=Microsomal dipeptidaseAltName Full=Renal dipeptidaseShort=hRDPFlags Precursor	3e-110
>Locus_4405.0	BlastHit	gi	92090943	sp	P16444.3	DPEP1_HUMAN RecName	Full=Dipeptidase 1AltName Full=Dehydropeptidase-IAltName Full=Microsomal dipeptidaseAltName Full=Renal dipeptidaseShort=hRDPFlags Precursor	3e-50
>Locus_4412.0	BlastHit	gi	81884843	sp	Q6IRK9.1	CBPQ_RAT RecName	Full=Carboxypeptidase QAltName Full=Hematopoietic lineage switch 2 related proteinShort=Hls2-rpAltName Full=Liver annexin-like protein 1Short=LAL-1AltName Full=Plasma glutamate carboxypeptidaseFlags Precursor	6e-154
>Locus_4413.0	BlastHit	gi	134035378	sp	Q8IUS5.2	EPHX4_HUMAN RecName	Full=Epoxide hydrolase 4AltName Full=Abhydrolase domain-containing protein 7AltName Full=Epoxide hydrolase-related protein	1e-54
>Locus_4415.0	BlastHit	gi	115502372	sp	O95628.3	CNOT4_HUMAN RecName	Full=CCR4-NOT transcription complex subunit 4AltName Full=CCR4-associated factor 4AltName Full=E3 ubiquitin-protein ligase CNOT4AltName Full=Potential transcriptional repressor NOT4Hp	4e-143
>Locus_4428.0	BlastHit	gi	81892250	sp	Q6P6J9.1	TXD15_MOUSE RecName	Full=Thioredoxin domain-containing protein 15Flags Precursor	4e-16
>Locus_4433.1	BlastHit	gi	73920225	sp	P42284.2	LOLA2_DROME RecName	Full=Longitudinals lacking protein, isoforms H/M/V	2e-30
>Locus_4441.0	BlastHit	gi	2499648	sp	Q64303.1	PAK2_RAT RecName	Full=Serine/threonine-protein kinase PAK 2AltName Full=Gamma-PAKAltName Full=p21-activated kinase 2Short=PAK-2Contains RecName Full=PAK-2p27Contains RecName Full=PAK-2p34	2e-129
>Locus_4454.0	BlastHit	gi	543768	sp	Q03342.1	ACT3_ECHGR RecName	Full=Actin-3	5e-66
>Locus_4457.0	BlastHit	gi	160359048	sp	Q04688.2	ELG_DROME RecName	Full=DNA-binding protein Ets97DShort=D-elg	2e-68
>Locus_4457.0	BlastHit	gi	729553	sp	Q06546.1	GABPA_HUMAN RecName	Full=GA-binding protein alpha chainShort=GABP subunit alphaAltName Full=Nuclear respiratory factor 2 subunit alphaAltName Full=Transcription factor E4TF1-60	1e-41
>Locus_4464.0	BlastHit	gi	2498106	sp	O00116.1	ADAS_HUMAN RecName	Full=Alkyldihydroxyacetonephosphate synthase, peroxisomalShort=Alkyl-DHAP synthaseAltName Full=Aging-associated gene 5 proteinAltName Full=Alkylglycerone-phosphate synthaseFlags Precursor	0.0
>Locus_4465.0	BlastHit	gi	2498973	sp	Q15526.1	SURF1_HUMAN RecName	Full=Surfeit locus protein 1	3e-71
>Locus_4479.0	BlastHit	gi	82235917	sp	Q6DGN0.1	RERGL_DANRE RecName	Full=Ras-related and estrogen-regulated growth inhibitor-like proteinAltName Full=RERG/Ras-like protein	6e-27
>Locus_4482.0	BlastHit	gi	75571438	sp	Q5ZM20.1	RMI2_CHICK RecName	Full=RecQ-mediated genome instability protein 2	1e-12
>Locus_4485.0	BlastHit	gi	172045948	sp	Q5U4I3.2	CCDB1_XENLA RecName	Full=Cyclin-D1-binding protein 1 homolog	8e-44
>Locus_4489.1	BlastHit	gi	10720075	sp	Q9UK45.1	LSM7_HUMAN RecName	Full=U6 snRNA-associated Sm-like protein LSm7	2e-51
>Locus_4494.0	BlastHit	gi	122132252	sp	Q08DG6.1	COX15_BOVIN RecName	Full=Cytochrome c oxidase assembly protein COX15 homolog	2e-128
>Locus_4498.0	BlastHit	gi	68564971	sp	Q5BJY3.1	IN80C_RAT RecName	Full=INO80 complex subunit C	7e-33
>Locus_4507.0	BlastHit	gi	50400595	sp	Q91XV4.1	DCXR_MESAU RecName	Full=L-xylulose reductaseShort=XRAltName Full=Dicarbonyl/L-xylulose reductaseAltName Full=Sperm antigen P26h	4e-93
>Locus_4508.0	BlastHit	gi	13124018	sp	O97159.2	CHDM_DROME RecName	Full=Chromodomain-helicase-DNA-binding protein Mi-2 homologAltName Full=ATP-dependent helicase Mi-2Short=dMi-2	4e-132
>Locus_4508.0	BlastHit	gi	13124018	sp	O97159.2	CHDM_DROME RecName	Full=Chromodomain-helicase-DNA-binding protein Mi-2 homologAltName Full=ATP-dependent helicase Mi-2Short=dMi-2	2e-133
>Locus_4509.0	BlastHit	gi	71162388	sp	Q9CY50.1	SSRA_MOUSE RecName	Full=Translocon-associated protein subunit alphaShort=TRAP-alphaAltName Full=Signal sequence receptor subunit alphaShort=SSR-alphaFlags Precursor	4e-67
>Locus_4513.0	BlastHit	gi	55976498	sp	Q7ZUZ0.1	CSN8_DANRE RecName	Full=COP9 signalosome complex subunit 8Short=Signalosome subunit 8	2e-60
>Locus_4515.0	BlastHit	gi	49037462	sp	P62145.2	CALM_APLCA RecName	Full=CalmodulinShort=CaM >gi	49037463	sp	P62147.2	CALM1_BRAFL RecName Full=Calmodulin-1Short=CaM 1 >gi	49037464	sp	P62148.2	CALM1_BRALA RecName Full=Calmodulin-1Short=CaM 1 >gi	49037468	sp	P62152.2	CALM_DROME RecName Full=CalmodulinShort=CaM >gi	49037469	sp	P62153.2	CALMA_HALRO RecName Full=Calmodulin-AShort=CaM A >gi	49037470	sp	P62154.2	CALM_LOCMI RecName Full=CalmodulinShort=CaM	4e-101
>Locus_4515.0	BlastHit	gi	49066052	sp	Q95NR9.3	CALM_METSE RecName	Full=CalmodulinShort=CaM	2e-100
>Locus_4516.0	BlastHit	gi	261277883	sp	B0W6M9.1	SUR8_CULQU RecName	Full=Leucine-rich repeat protein soc-2 homologAltName Full=Protein Sur-8 homologAltName Full=Protein soc-2 homolog	0.0
>Locus_4518.0	BlastHit	gi	135486	sp	P18699.1	TBB_LYMST RecName	Full=Tubulin beta chainAltName Full=Beta-tubulin	1e-19
>Locus_4518.1	BlastHit	gi	3915093	sp	Q94571.1	TBB2_HOMAM RecName	Full=Tubulin beta-2 chainAltName Full=Beta-II tubulin	0.0
>Locus_4520.0	BlastHit	gi	1709587	sp	P50580.3	PA2G4_MOUSE RecName	Full=Proliferation-associated protein 2G4AltName Full=IRES-specific cellular trans-acting factor 45 kDaShort=ITAF45AltName Full=Mpp1AltName Full=Proliferation-associated protein 1AltName Full=Protein p38-2G4	7e-12
>Locus_4520.1	BlastHit	gi	1709587	sp	P50580.3	PA2G4_MOUSE RecName	Full=Proliferation-associated protein 2G4AltName Full=IRES-specific cellular trans-acting factor 45 kDaShort=ITAF45AltName Full=Mpp1AltName Full=Proliferation-associated protein 1AltName Full=Protein p38-2G4	5e-123
>Locus_4527.0	BlastHit	gi	54036181	sp	Q6DRH5.1	NOP10_DANRE RecName	Full=H/ACA ribonucleoprotein complex subunit 3AltName Full=Nucleolar protein 10AltName Full=Nucleolar protein family A member 3AltName Full=snoRNP protein NOP10	1e-25
>Locus_4532.0	BlastHit	gi	1350954	sp	P48149.2	RS15A_DROME RecName	Full=40S ribosomal protein S15Aa >gi	60396627	sp	Q6XIM8.3	RS15A_DROYA RecName Full=40S ribosomal protein S15a	3e-75
>Locus_4533.0	BlastHit	gi	47117099	sp	P61356.2	RL27_BOVIN RecName	Full=60S ribosomal protein L27 >gi	47117100	sp	P61357.2	RL27_CERNI RecName Full=60S ribosomal protein L27 >gi	47117101	sp	P61358.2	RL27_MOUSE RecName Full=60S ribosomal protein L27 >gi	47117737	sp	P61354.2	RL27_RAT RecName Full=60S ribosomal protein L27 >gi	47117772	sp	P61353.2	RL27_HUMAN RecName Full=60S ribosomal protein L27 >gi	47117773	sp	P61355.2	RL27_CHICK RecName Full=60S ribosomal protein L27 >gi	75077221	sp	Q4R8Z4.1	RL27_MACFA RecName Full=60S ribosomal protein L27 >gi	158514031	sp	A1XQU5.1	RL27_PIG RecName Full=60S ribosomal protein L27	1e-49
>Locus_4534.0	BlastHit	gi	51701794	sp	Q7KF90.1	RL31_SPOFR RecName	Full=60S ribosomal protein L31 >gi	51701841	sp	Q9GP16.1	RL31_HELVI RecName Full=60S ribosomal protein L31	5e-41
>Locus_4535.0	BlastHit	gi	54039568	sp	Q8WQI5.1	RS8_SPOFR RecName	Full=40S ribosomal protein S8	1e-102
>Locus_4536.0	BlastHit	gi	308154236	sp	C7E3T4.1	KARG_PENMO RecName	Full=Arginine kinaseShort=AKAltName Allergen=Pen m 2	0.0
>Locus_4537.0	BlastHit	gi	54036254	sp	Q6F482.1	RL39_PLUXY RecName	Full=60S ribosomal protein L39 >gi	54036316	sp	Q962S4.1	RL39_SPOFR RecName Full=60S ribosomal protein L39	1e-19
>Locus_4539.0	BlastHit	gi	302393814	sp	P79781.3	RS27A_CHICK RecName	Full=Ubiquitin-40S ribosomal protein S27aAltName Full=Ubiquitin carboxyl extension protein 80Contains RecName Full=UbiquitinContains RecName Full=40S ribosomal protein S27aFlags Precursor	2e-75
>Locus_4544.0	BlastHit	gi	150421596	sp	Q9NKV0.2	MLF_DROME RecName	Full=Myeloid leukemia factorAltName Full=Myelodysplasia-myeloid leukemia factorShort=dMLF	2e-39
>Locus_4545.0	BlastHit	gi	81883203	sp	Q5PPJ4.1	DOHH_RAT RecName	Full=Deoxyhypusine hydroxylaseShort=DOHHAltName Full=Deoxyhypusine dioxygenaseAltName Full=Deoxyhypusine monooxygenase	4e-125
>Locus_4547.0	BlastHit	gi	109940044	sp	P00129.3	QCR7_BOVIN RecName	Full=Cytochrome b-c1 complex subunit 7AltName Full=Complex III subunit 7AltName Full=Complex III subunit VIIAltName Full=QP-CAltName Full=Ubiquinol-cytochrome c reductase complex 14 kDa protein	3e-26
>Locus_4549.0	BlastHit	gi	51338618	sp	P62844.2	RS15_PIG RecName	Full=40S ribosomal protein S15AltName Full=RIG protein >gi	51338619	sp	P62845.2	RS15_RAT RecName Full=40S ribosomal protein S15AltName Full=RIG protein >gi	51338641	sp	P62841.2	RS15_HUMAN RecName Full=40S ribosomal protein S15AltName Full=RIG protein >gi	51338642	sp	P62842.2	RS15_MESAU RecName Full=40S ribosomal protein S15AltName Full=RIG protein >gi	51338643	sp	P62843.2	RS15_MOUSE RecName Full=40S ribosomal protein S15AltName Full=RIG protein >gi	51338644	sp	P62846.2	RS15_CHICK RecName Full=40S ribosomal protein S15AltName Full=RIG protein >gi	75061967	sp	Q5RDI7.3	RS15_PONAB RecName Full=40S ribosomal protein S15	3e-67
>Locus_4552.0	BlastHit	gi	82180086	sp	Q5U4Z8.1	RM20_XENLA RecName	Full=39S ribosomal protein L20, mitochondrialShort=L20mtShort=MRP-L20Flags Precursor	9e-29
>Locus_4553.0	BlastHit	gi	32171507	sp	Q9BQA1.1	MEP50_HUMAN RecName	Full=Methylosome protein 50Short=MEP-50AltName Full=Androgen receptor cofactor p44AltName Full=WD repeat-containing protein 77AltName Full=p44/Mep50	5e-38
>Locus_4554.0	BlastHit	gi	267131	sp	Q01085.1	TIAR_HUMAN RecName	Full=Nucleolysin TIARAltName Full=TIA-1-related protein	2e-86
>Locus_4557.0	BlastHit	gi	172046141	sp	Q8N5G0.2	CD052_HUMAN RecName	Full=Uncharacterized protein C4orf52	4e-11
>Locus_4560.0	BlastHit	gi	209572892	sp	Q5U3U3.2	CPT2_DANRE RecName	Full=Carnitine O-palmitoyltransferase 2, mitochondrialAltName Full=Carnitine palmitoyltransferase IIShort=CPT IIFlags Precursor	0.0
>Locus_4561.0	BlastHit	gi	129688	sp	P21902.1	PCE_TACTR RecName	Full=Proclotting enzymeContains RecName Full=Proclotting enzyme light chainContains RecName Full=Proclotting enzyme heavy chainFlags Precursor	2e-47
>Locus_4564.0	BlastHit	gi	82186924	sp	Q6PBM1.1	GLRX5_DANRE RecName	Full=Glutaredoxin-related protein 5, mitochondrialAltName Full=Monothiol glutaredoxin-5Flags Precursor	2e-52
>Locus_4568.0	BlastHit	gi	2494223	sp	Q24117.1	DYL1_DROME RecName	Full=Dynein light chain 1, cytoplasmicAltName Full=8 kDa dynein light chainAltName Full=Cut up protein	1e-53
>Locus_4573.0	BlastHit	gi	62511208	sp	Q80W04.1	TMCC2_MOUSE RecName	Full=Transmembrane and coiled-coil domains protein 2	1e-38
>Locus_4575.0	BlastHit	gi	24212261	sp	Q99N90.1	RM36_MOUSE RecName	Full=39S ribosomal protein L36, mitochondrialShort=L36mtShort=MRP-L36Flags Precursor	6e-10
>Locus_4576.0	BlastHit	gi	136424	sp	P00765.1	TRYP_ASTFL RecName	Full=Trypsin-1AltName Full=Trypsin I	9e-43
>Locus_4578.0	BlastHit	gi	122140174	sp	Q3SZ45.1	SDF2_BOVIN RecName	Full=Stromal cell-derived factor 2Short=SDF-2Flags Precursor	9e-58
>Locus_4581.0	BlastHit	gi	22096265	sp	Q9R078.2	AAKB1_MOUSE RecName	Full=5'-AMP-activated protein kinase subunit beta-1Short=AMPK subunit beta-1Short=AMPKb	1e-63
>Locus_4582.0	BlastHit	gi	46577662	sp	P83876.1	TXN4A_HUMAN RecName	Full=Thioredoxin-like protein 4AAltName Full=DIM1 protein homologAltName Full=Spliceosomal U5 snRNP-specific 15 kDa proteinAltName Full=Thioredoxin-like U5 snRNP protein U5-15kD >gi	46577663	sp	P83877.1	TXN4A_MOUSE RecName Full=Thioredoxin-like protein 4AAltName Full=DIM1 protein homologAltName Full=Spliceosomal U5 snRNP-specific 15 kDa proteinAltName Full=Thioredoxin-like U5 snRNP protein U5-15kD	6e-99
>Locus_4582.0	BlastHit	gi	46577662	sp	P83876.1	TXN4A_HUMAN RecName	Full=Thioredoxin-like protein 4AAltName Full=DIM1 protein homologAltName Full=Spliceosomal U5 snRNP-specific 15 kDa proteinAltName Full=Thioredoxin-like U5 snRNP protein U5-15kD >gi	46577663	sp	P83877.1	TXN4A_MOUSE RecName Full=Thioredoxin-like protein 4AAltName Full=DIM1 protein homologAltName Full=Spliceosomal U5 snRNP-specific 15 kDa proteinAltName Full=Thioredoxin-like U5 snRNP protein U5-15kD	7e-52
>Locus_4586.0	BlastHit	gi	50400651	sp	Q9H4A6.1	GOLP3_HUMAN RecName	Full=Golgi phosphoprotein 3AltName Full=Coat protein GPP34AltName Full=Mitochondrial DNA absence factorShort=MIDAS	3e-125
>Locus_4587.0	BlastHit	gi	401206	sp	Q00764.2	TPS1_YEAST RecName	Full=Alpha,alpha-trehalose-phosphate synthase [UDP-forming] 56 kDa subunitAltName Full=General glucose sensor subunit 1AltName Full=Glycogen metabolism control protein GLC6AltName Full=Trehalose synthase complex catalytic subunit TPS1AltName Full=Trehalose-6-phosphate synthaseAltName Full=UDP-glucose-glucosephosphate glucosyltransferase	6e-20
>Locus_4595.0	BlastHit	gi	22002061	sp	P18077.2	RL35A_HUMAN RecName	Full=60S ribosomal protein L35aAltName Full=Cell growth-inhibiting gene 33 protein >gi	47117090	sp	P61272.1	RL35A_MACFA RecName Full=60S ribosomal protein L35a >gi	62287491	sp	Q5R8K6.1	RL35A_PONAB RecName Full=60S ribosomal protein L35a	4e-46
>Locus_4596.0	BlastHit	gi	122064576	sp	P80174.2	SODC_CARCR RecName	Full=Superoxide dismutase [Cu-Zn]	2e-37
>Locus_4598.0	BlastHit	gi	12230383	sp	Q9N181.1	NMT2_BOVIN RecName	Full=Glycylpeptide N-tetradecanoyltransferase 2AltName Full=Myristoyl-CoAprotein N-myristoyltransferase 2Short=NMT 2AltName Full=Peptide N-myristoyltransferase 2AltName Full=Type II N-myristoyltransferase	0.0
>Locus_4603.0	BlastHit	gi	62901058	sp	Q9V3U9.1	SLMO_DROME RecName	Full=Protein slowmo	4e-80
>Locus_4607.0	BlastHit	gi	269969378	sp	P0CB71.1	NDUB4_PONPY RecName	Full=NADH dehydrogenase [ubiquinone] 1 beta subcomplex subunit 4AltName Full=Complex I-B15Short=CI-B15AltName Full=NADH-ubiquinone oxidoreductase B15 subunit	2e-09
>Locus_4608.0	BlastHit	gi	12644017	sp	P54353.3	DOD_DROME RecName	Full=Putative peptidyl-prolyl cis-trans isomerase dodoShort=PPIase dodoAltName Full=Rotamase dodo	3e-64
>Locus_4609.0	BlastHit	gi	257051079	sp	O75521.4	ECI2_HUMAN RecName	Full=Enoyl-CoA delta isomerase 2, mitochondrialAltName Full=DRS-1AltName Full=Delta(3),delta(2)-enoyl-CoA isomeraseShort=D3,D2-enoyl-CoA isomeraseAltName Full=Diazepam-binding inhibitor-related protein 1Short=DBI-related protein 1AltName Full=Dodecenoyl-CoA isomeraseAltName Full=Hepatocellular carcinoma-associated antigen 88AltName Full=Peroxisomal 3,2-trans-enoyl-CoA isomeraseShort=pECIAltName F…	2e-67
>Locus_4610.0	BlastHit	gi	62296704	sp	P56389.2	CDD_MOUSE RecName	Full=Cytidine deaminaseAltName Full=Cytidine aminohydrolase	6e-44
>Locus_4617.0	BlastHit	gi	54039123	sp	P67985.2	RL22_PIG RecName	Full=60S ribosomal protein L22AltName Full=Heparin-binding protein HBp15 >gi	54039136	sp	P67984.2	RL22_MOUSE RecName Full=60S ribosomal protein L22AltName Full=Heparin-binding protein HBp15 >gi	75076045	sp	Q4R5I3.3	RL22_MACFA RecName Full=60S ribosomal protein L22	6e-24
>Locus_4618.0	BlastHit	gi	92090585	sp	Q27238.2	ADT1_ANOGA RecName	Full=ADP,ATP carrier protein 1AltName Full=ADP/ATP translocase 1AltName Full=Adenine nucleotide translocator 1Short=ANT 1	6e-170
>Locus_4620.0	BlastHit	gi	44887915	sp	P60517.1	GBRAP_RAT RecName	Full=Gamma-aminobutyric acid receptor-associated proteinAltName Full=GABA(A) receptor-associated protein >gi	44887916	sp	O95166.1	GBRAP_HUMAN RecName Full=Gamma-aminobutyric acid receptor-associated proteinAltName Full=GABA(A) receptor-associated proteinAltName Full=MM46 >gi	44887917	sp	Q8MK68.1	GBRAP_RABIT RecName Full=Gamma-aminobutyric acid receptor-associated proteinAltName Full=GABA(A) receptor-associated protein >gi	44887918	sp	Q9DCD6.2	GBRAP_MOUSE RecName Full=Gamma-aminobutyric acid receptor-associated proteinAltName Full=GABA(A) receptor-associated protein >gi	108935841	sp	Q9GJW7.2	GBRAP_BOVIN RecName Full=Gamma-aminobutyric acid receptor-associated proteinAltName Full=GABA(A) receptor-associated protein	7e-71
>Locus_4621.0	BlastHit	gi	68846974	sp	Q24319.2	OST48_DROME RecName	Full=Dolichyl-diphosphooligosaccharide--protein glycosyltransferase 48 kDa subunitShort=DDOST 48 kDa subunitShort=Oligosaccharyl transferase 48 kDa subunitAltName Full=DmOST50Short=DrOSTAltName Full=OST5OPFlags Precursor	6e-175
>Locus_4623.0	BlastHit	gi	74793526	sp	Q6L6Q6.1	LYS_CRAGI RecName	Full=LysozymeAltName Full=1,4-beta-N-acetylmuramidaseFlags Precursor	3e-16
>Locus_4630.0	BlastHit	gi	46577660	sp	P61088.1	UBE2N_HUMAN RecName	Full=Ubiquitin-conjugating enzyme E2 NAltName Full=Bendless-like ubiquitin-conjugating enzymeAltName Full=Ubc13AltName Full=UbcH13AltName Full=Ubiquitin carrier protein NAltName Full=Ubiquitin-protein ligase N >gi	46577661	sp	P61089.1	UBE2N_MOUSE RecName Full=Ubiquitin-conjugating enzyme E2 NAltName Full=Bendless-like ubiquitin-conjugating enzymeAltName Full=Ubc13AltName Full=Ubiquitin carrier protein NAltName Full=Ubiquitin-protein ligase N >gi	75061734	sp	Q5R7J6.1	UBE2N_PONAB RecName Full=Ubiquitin-conjugating enzyme E2 NAltName Full=Ubiquitin carrier protein NAltName Full=Ubiquitin-protein ligase N >gi	122144263	sp	Q0P5K3.1	UBE2N_BOVIN RecName Full=Ubiquitin-conjugating enzyme E2 NAltName Full=Ubiquitin carrier protein NAltName Full=Ubiquitin-protein ligase N	6e-91
>Locus_4631.0	BlastHit	gi	82183085	sp	Q6DGP7.1	LYRM1_DANRE RecName	Full=LYR motif containing 1	4e-32
>Locus_4632.0	BlastHit	gi	131797	sp	P18067.1	RAB7A_CANFA RecName	Full=Ras-related protein Rab-7a	3e-129
>Locus_4633.0	BlastHit	gi	82207001	sp	Q71R50.1	DHR11_CHICK RecName	Full=Dehydrogenase/reductase SDR family member 11Flags Precursor	4e-92
>Locus_4634.0	BlastHit	gi	6685213	sp	Q94519.1	ACPM_DROME RecName	Full=Acyl carrier protein, mitochondrialShort=ACPAltName Full=NADH-ubiquinone oxidoreductase 9.6 kDa subunitAltName Full=NADH-ubiquinone oxidoreductase acyl-carrier subunitFlags Precursor	1e-46
>Locus_4635.0	BlastHit	gi	61211747	sp	Q5RFH0.1	ATP5L_PONAB RecName	Full=ATP synthase subunit g, mitochondrialShort=ATPase subunit g	3e-29
>Locus_4639.0	BlastHit	gi	81868653	sp	Q9JJW3.1	USMG5_RAT RecName	Full=Up-regulated during skeletal muscle growth protein 5AltName Full=Diabetes-associated protein in insulin-sensitive tissues	1e-07
>Locus_4642.0	BlastHit	gi	14423799	sp	Q9DGJ3.1	NPC2_DANRE RecName	Full=Epididymal secretory protein E1AltName Full=16.5 kDa secretory proteinAltName Full=Niemann Pick type C2 protein homologFlags Precursor	7e-18
>Locus_4644.0	BlastHit	gi	18202261	sp	O96647.1	RL10_BOMMA RecName	Full=60S ribosomal protein L10AltName Full=QM protein homolog	5e-132
>Locus_4645.0	BlastHit	gi	56404914	sp	Q8T938.1	PROF_BRABE RecName	Full=Profilin	7e-32
>Locus_4645.0	BlastHit	gi	56404914	sp	Q8T938.1	PROF_BRABE RecName	Full=Profilin	6e-32
>Locus_4662.0	BlastHit	gi	17379579	sp	P31230.2	AIMP1_MOUSE RecName	Full=Aminoacyl tRNA synthase complex-interacting multifunctional protein 1AltName Full=Multisynthase complex auxiliary component p43Contains RecName Full=Endothelial monocyte-activating polypeptide 2Short=EMAP-2AltName Full=Endothelial monocyte-activating polypeptide IIShort=EMAP-IIAltName Full=Small inducible cytokine subfamily E member 1	6e-82
>Locus_4670.0	BlastHit	gi	47605413	sp	Q7M4F3.1	CUD2_SCHGR RecName	Full=Endocuticle structural glycoprotein SgAbd-2	3e-07
>Locus_4674.0	BlastHit	gi	82183293	sp	Q6DHL4.1	SUMO2_DANRE RecName	Full=Small ubiquitin-related modifier 2Short=SUMO-2Flags Precursor	3e-32
>Locus_4675.0	BlastHit	gi	132917	sp	P17078.3	RL35_RAT RecName	Full=60S ribosomal protein L35 >gi	81893817	sp	Q6ZWV7.1	RL35_MOUSE RecName Full=60S ribosomal protein L35	6e-38
>Locus_4676.0	BlastHit	gi	52000789	sp	Q6EV23.1	RS23_PAPDA RecName	Full=40S ribosomal protein S23 >gi	54039497	sp	Q962Q7.1	RS23_SPOFR RecName Full=40S ribosomal protein S23	2e-94
>Locus_4677.0	BlastHit	gi	2500495	sp	Q94613.1	RS19_MYAAR RecName	Full=40S ribosomal protein S19	1e-55
>Locus_4680.0	BlastHit	gi	49065778	sp	P62138.1	PP1A_RAT RecName	Full=Serine/threonine-protein phosphatase PP1-alpha catalytic subunitShort=PP-1A >gi	49065811	sp	P62136.1	PP1A_HUMAN RecName Full=Serine/threonine-protein phosphatase PP1-alpha catalytic subunitShort=PP-1A >gi	49065813	sp	P62139.1	PP1A_RABIT RecName Full=Serine/threonine-protein phosphatase PP1-alpha catalytic subunitShort=PP-1A >gi	108860895	sp	Q3T0E7.1	PP1A_BOVIN RecName Full=Serine/threonine-protein phosphatase PP1-alpha catalytic subunitShort=PP-1A	0.0
>Locus_4688.0	BlastHit	gi	2498465	sp	Q62785.1	HAP28_RAT RecName	Full=28 kDa heat- and acid-stable phosphoproteinAltName Full=PDGF-associated proteinShort=PAPAltName Full=PDGFA-associated protein 1Short=PAP1 >gi	84029300	sp	Q3UHX2.1	HAP28_MOUSE RecName Full=28 kDa heat- and acid-stable phosphoproteinAltName Full=PDGF-associated proteinShort=PAPAltName Full=PDGFA-associated protein 1Short=PAP1	2e-11
>Locus_4691.0	BlastHit	gi	118574325	sp	Q6X9Z5.1	RLA2_HORSE RecName	Full=60S acidic ribosomal protein P2	4e-18
>Locus_4694.0	BlastHit	gi	259710097	sp	Q6AZW2.2	A1A1A_DANRE RecName	Full=Alcohol dehydrogenase [NADP(+)] AAltName Full=Aldehyde reductase-AAltName Full=Aldo-keto reductase family 1 member A1-A	9e-121
>Locus_4696.0	BlastHit	gi	122135745	sp	Q2HJG7.1	CHUR_BOVIN RecName	Full=Protein Churchill	2e-34
>Locus_4697.0	BlastHit	gi	322966877	sp	P86854.1	PLCL_MYTGA RecName	Full=Perlucin-like proteinFlags Precursor	9e-11
>Locus_4701.0	BlastHit	gi	24638064	sp	Q9QZ08.3	NAGK_MOUSE RecName	Full=N-acetyl-D-glucosamine kinaseShort=N-acetylglucosamine kinaseAltName Full=GlcNAc kinase	2e-80
>Locus_4701.0	BlastHit	gi	24638064	sp	Q9QZ08.3	NAGK_MOUSE RecName	Full=N-acetyl-D-glucosamine kinaseShort=N-acetylglucosamine kinaseAltName Full=GlcNAc kinase	4e-71
>Locus_4703.0	BlastHit	gi	325511406	sp	A6NK75.4	ZNF98_HUMAN RecName	Full=Zinc finger protein 98AltName Full=Zinc finger protein 739AltName Full=Zinc finger protein F7175	2e-54
>Locus_4703.0	BlastHit	gi	11136107	sp	Q61116.1	ZN235_MOUSE RecName	Full=Zinc finger protein 235AltName Full=Zinc finger protein 93Short=Zfp-93	9e-68
>Locus_4706.0	BlastHit	gi	31340318	sp	Q962U0.1	RL13A_SPOFR RecName	Full=60S ribosomal protein L13a	8e-73
>Locus_4711.0	BlastHit	gi	20978543	sp	O00231.3	PSD11_HUMAN RecName	Full=26S proteasome non-ATPase regulatory subunit 11AltName Full=26S proteasome regulatory subunit RPN6AltName Full=26S proteasome regulatory subunit S9AltName Full=26S proteasome regulatory subunit p44.5 >gi	109892880	sp	Q2KI42.3	PSD11_BOVIN RecName Full=26S proteasome non-ATPase regulatory subunit 11AltName Full=26S proteasome regulatory subunit RPN6	5e-164
>Locus_4713.0	BlastHit	gi	51316970	sp	P62744.1	AP2S1_RAT RecName	Full=AP-2 complex subunit sigmaAltName Full=Adapter-related protein complex 2 sigma subunitAltName Full=Adaptor protein complex AP-2 subunit sigmaAltName Full=Clathrin assembly protein 2 small chainAltName Full=Clathrin coat assembly protein AP17AltName Full=Clathrin coat-associated protein AP17AltName Full=Plasma membrane adaptor AP-2 17 kDa proteinAltName Full=Sigma-adaptin 3bAltName Full=Sigma…	51316976	sp	P62743.1	AP2S1_MOUSE RecName Full=AP-2 complex subunit sigmaAltName Full=Adapter-related protein complex 2 sigma subunitAltName Full=Adaptor protein complex AP-2 subunit sigmaAltName Full=Clathrin assembly protein 2 small chainAltName Full=Clathrin coat assembly protein AP17AltName Full=Clathrin coat-associated protein AP17AltName Full=Plasma membrane adaptor AP-2 17 kDa proteinAltName Full=Sigma-adaptin …	51338780	sp	P53680.2	AP2S1_HUMAN RecName Full=AP-2 complex subunit sigmaAltName Full=Adapter-related protein complex 2 sigma subunitAltName Full=Adaptor protein complex AP-2 subunit sigmaAltName Full=Clathrin assembly protein 2 small chainAltName Full=Clathrin coat assembly protein AP17AltName Full=Clathrin coat-associated protein AP17AltName Full=HA2 17 kDa subunitAltName Full=Plasma membrane adaptor AP-2 17 kDa pro…	73622190	sp	Q5R940.1	AP2S1_PONAB RecName Full=AP-2 complex subunit sigmaAltName Full=Adapter-related protein complex 2 sigma subunitAltName Full=Adaptor protein complex AP-2 subunit sigmaAltName Full=Clathrin assembly protein 2 small chainAltName Full=Clathrin coat assembly protein AP17AltName Full=Clathrin coat-associated protein AP17AltName Full=Plasma membrane adaptor AP-2 17 kDa proteinAltName Full=Sigma-adaptin …	122143669	sp	Q17QC5.1	AP2S1_BOVIN RecName Full=AP-2 complex subunit sigmaAltName Full=Adapter-related protein complex 2 sigma subunitAltName Full=Adaptor protein complex AP-2 subunit sigmaAltName Full=Clathrin assembly protein 2 small chainAltName Full=Clathrin coat assembly protein AP17AltName Full=Clathrin coat-associated protein AP17AltName Full=Plasma membrane adaptor AP-2 17 kDa proteinAltName Full=Sigma2-adaptin	2e-93
>Locus_4721.0	BlastHit	gi	24212389	sp	Q9Y399.1	RT02_HUMAN RecName	Full=28S ribosomal protein S2, mitochondrialShort=MRP-S2Short=S2mt	1e-90
>Locus_4721.0	BlastHit	gi	24212389	sp	Q9Y399.1	RT02_HUMAN RecName	Full=28S ribosomal protein S2, mitochondrialShort=MRP-S2Short=S2mt	1e-89
>Locus_4727.0	BlastHit	gi	75076002	sp	Q4R5D9.1	YTHD2_MACFA RecName	Full=YTH domain family protein 2	1e-09
>Locus_4727.0	BlastHit	gi	122143522	sp	Q0VCZ3.1	YTHD2_BOVIN RecName	Full=YTH domain family protein 2	3e-100
>Locus_4730.0	BlastHit	gi	122146491	sp	Q2KIA4.1	SCD5_BOVIN RecName	Full=Stearoyl-CoA desaturase 5AltName Full=Acyl-CoA-desaturase 4AltName Full=Stearoyl-CoA 9-desaturase	5e-114
>Locus_4739.0	BlastHit	gi	116242512	sp	Q29448.2	HMGCL_BOVIN RecName	Full=Hydroxymethylglutaryl-CoA lyase, mitochondrialShort=HLShort=HMG-CoA lyaseAltName Full=3-hydroxy-3-methylglutarate-CoA lyaseFlags Precursor	1e-153
>Locus_4745.0	BlastHit	gi	257051079	sp	O75521.4	ECI2_HUMAN RecName	Full=Enoyl-CoA delta isomerase 2, mitochondrialAltName Full=DRS-1AltName Full=Delta(3),delta(2)-enoyl-CoA isomeraseShort=D3,D2-enoyl-CoA isomeraseAltName Full=Diazepam-binding inhibitor-related protein 1Short=DBI-related protein 1AltName Full=Dodecenoyl-CoA isomeraseAltName Full=Hepatocellular carcinoma-associated antigen 88AltName Full=Peroxisomal 3,2-trans-enoyl-CoA isomeraseShort=pECIAltName F…	7e-33
>Locus_4746.0	BlastHit	gi	110825729	sp	P05661.4	MYSA_DROME RecName	Full=Myosin heavy chain, muscle	2e-26
>Locus_4751.0	BlastHit	gi	82179033	sp	Q5FW12.1	TIPRL_XENTR RecName	Full=TIP41-like protein	5e-65
>Locus_4754.0	BlastHit	gi	82236029	sp	Q6DJ35.1	CS012_XENTR RecName	Full=Protein C19orf12 homolog	2e-09
>Locus_4757.0	BlastHit	gi	29428218	sp	Q8R2Y8.1	PTH2_MOUSE RecName	Full=Peptidyl-tRNA hydrolase 2, mitochondrialShort=PTH 2Flags Precursor	1e-35
>Locus_4770.0	BlastHit	gi	1709744	sp	P53041.1	PPP5_HUMAN RecName	Full=Serine/threonine-protein phosphatase 5Short=PP5AltName Full=Protein phosphatase TShort=PP-TShort=PPT	0.0
>Locus_4776.0	BlastHit	gi	109892881	sp	Q2KJ25.3	PSD12_BOVIN RecName	Full=26S proteasome non-ATPase regulatory subunit 12AltName Full=26S proteasome regulatory subunit RPN5	4e-57
>Locus_4783.0	BlastHit	gi	2492667	sp	Q24733.1	ACT_DICVI RecName	Full=Actin	9e-09
>Locus_4791.0	BlastHit	gi	162416164	sp	P0C5Y8.1	ALS2_RAT RecName	Full=AlsinAltName Full=Amyotrophic lateral sclerosis 2 protein homolog	2e-34
>Locus_4792.0	BlastHit	gi	47605933	sp	O35550.1	RABE1_RAT RecName	Full=Rab GTPase-binding effector protein 1AltName Full=Rabaptin-5AltName Full=Rabaptin-5alpha	7e-55
>Locus_4795.0	BlastHit	gi	74868853	sp	Q9VFR0.2	BCCIP_DROME RecName	Full=Protein BCCIP homolog	9e-56
>Locus_4797.0	BlastHit	gi	33112299	sp	Q8R059.1	GALE_MOUSE RecName	Full=UDP-glucose 4-epimeraseAltName Full=GalactowaldenaseAltName Full=UDP-galactose 4-epimerase	8e-141
>Locus_4799.0	BlastHit	gi	15213948	sp	Q9JKK0.1	RCAN3_MOUSE RecName	Full=Calcipressin-3AltName Full=Down syndrome candidate region 1-like protein 2AltName Full=Myocyte-enriched calcineurin-interacting protein 3Short=MCIP3AltName Full=Regulator of calcineurin 3	1e-56
>Locus_4814.0	BlastHit	gi	122145078	sp	Q3SZM6.1	COXAM_BOVIN RecName	Full=COX assembly mitochondrial protein homologShort=Cmc1p	7e-28
>Locus_4816.0	BlastHit	gi	49065850	sp	P62068.1	UBP46_HUMAN RecName	Full=Ubiquitin carboxyl-terminal hydrolase 46AltName Full=Deubiquitinating enzyme 46AltName Full=Ubiquitin thioesterase 46AltName Full=Ubiquitin-specific-processing protease 46 >gi	49065851	sp	P62069.1	UBP46_MOUSE RecName Full=Ubiquitin carboxyl-terminal hydrolase 46AltName Full=Deubiquitinating enzyme 46AltName Full=Ubiquitin thioesterase 46AltName Full=Ubiquitin-specific-processing protease 46 >gi	75055084	sp	Q5RBQ4.1	UBP46_PONAB RecName Full=Ubiquitin carboxyl-terminal hydrolase 46AltName Full=Deubiquitinating enzyme 46AltName Full=Ubiquitin thioesterase 46AltName Full=Ubiquitin-specific-processing protease 46	1e-96
>Locus_4820.0	BlastHit	gi	122140416	sp	Q3T0X5.1	PSA1_BOVIN RecName	Full=Proteasome subunit alpha type-1	8e-128
>Locus_4829.0	BlastHit	gi	74947372	sp	Q9V464.1	ASF1_DROME RecName	Full=Histone chaperone asf1AltName Full=Anti-silencing function protein 1AltName Full=Replication-coupling assembly factor subunit ASF1Short=RCAF subunit ASF1AltName Full=dASF1	9e-88
>Locus_4834.0	BlastHit	gi	1708967	sp	P40925.4	MDHC_HUMAN RecName	Full=Malate dehydrogenase, cytoplasmicAltName Full=Cytosolic malate dehydrogenase	4e-155
>Locus_4842.0	BlastHit	gi	15214406	sp	Q9DA39.1	LFG4_MOUSE RecName	Full=Protein lifeguard 4AltName Full=Transmembrane BAX inhibitor motif-containing protein 4AltName Full=Z-protein	7e-56
>Locus_4851.0	BlastHit	gi	18203549	sp	Q9V3H8.1	NXT1_DROME RecName	Full=NTF2-related export proteinAltName Full=p15	2e-34
>Locus_4866.0	BlastHit	gi	22001967	sp	Q90YP3.1	RS28_ICTPU RecName	Full=40S ribosomal protein S28 >gi	51316653	sp	Q6PBK3.1	RS28_DANRE RecName Full=40S ribosomal protein S28	1e-24
>Locus_4866.0	BlastHit	gi	22001967	sp	Q90YP3.1	RS28_ICTPU RecName	Full=40S ribosomal protein S28 >gi	51316653	sp	Q6PBK3.1	RS28_DANRE RecName Full=40S ribosomal protein S28	5e-25
>Locus_4869.0	BlastHit	gi	74793526	sp	Q6L6Q6.1	LYS_CRAGI RecName	Full=LysozymeAltName Full=1,4-beta-N-acetylmuramidaseFlags Precursor	1e-15
>Locus_4870.0	BlastHit	gi	3121765	sp	O15145.3	ARPC3_HUMAN RecName	Full=Actin-related protein 2/3 complex subunit 3AltName Full=Arp2/3 complex 21 kDa subunitShort=p21-ARC >gi	110832754	sp	Q3T035.3	ARPC3_BOVIN RecName Full=Actin-related protein 2/3 complex subunit 3AltName Full=Arp2/3 complex 21 kDa subunitShort=p21-ARC	8e-77
>Locus_4877.0	BlastHit	gi	20140089	sp	Q90YQ6.3	RS17_ICTPU RecName	Full=40S ribosomal protein S17	7e-74
>Locus_4886.0	BlastHit	gi	54036889	sp	P63255.2	CRIP1_RAT RecName	Full=Cysteine-rich protein 1Short=CRP-1AltName Full=Cysteine-rich intestinal proteinShort=CRIP >gi	54036890	sp	P63254.2	CRIP1_MOUSE RecName Full=Cysteine-rich protein 1Short=CRP-1AltName Full=Cysteine-rich intestinal proteinShort=CRIP	2e-33
>Locus_4891.0	BlastHit	gi	221228716	sp	B2RXC5.1	ZN382_MOUSE RecName	Full=Zinc finger protein 382AltName Full=KRAB/zinc finger suppressor protein 1Short=KS1AltName Full=Multiple zinc finger and krueppel-associated box protein KS1	7e-21
>Locus_4892.0	BlastHit	gi	54036077	sp	Q9CY57.2	FOP_MOUSE RecName	Full=Friend of PRMT1 proteinAltName Full=Small arginine- and glycine-rich proteinShort=SRAG	8e-07
>Locus_4893.0	BlastHit	gi	20532163	sp	O35130.1	NEP1_MOUSE RecName	Full=Ribosomal RNA small subunit methyltransferase NEP1AltName Full=18S rRNA (pseudouridine-N1-)-methyltransferase NEP1AltName Full=Nucleolar protein EMG1 homologAltName Full=Protein C2fAltName Full=Ribosome biogenesis protein NEP1	5e-94
>Locus_4895.0	BlastHit	gi	123888493	sp	Q1LV46.1	ABHEA_DANRE RecName	Full=Abhydrolase domain-containing protein 14A	8e-35
>Locus_4897.0	BlastHit	gi	74644329	sp	Q8TGM6.1	TAR1_YEAST RecName	Full=Protein TAR1AltName Full=Transcript antisense to ribosomal RNA protein 1	9e-10
>Locus_4898.0	BlastHit	gi	122102832	sp	Q7K4Q5.1	Y0417_DROME RecName	Full=Probable protein phosphatase CG10417	1e-42
>Locus_4900.0	BlastHit	gi	8928107	sp	Q9VLK4.1	DIUX_DROME RecName	Full=Diuretic hormone class 2Short=Diuretic peptideAltName Full=DH(31)AltName Full=DPFlags Precursor	7e-13
>Locus_4900.0	BlastHit	gi	8928107	sp	Q9VLK4.1	DIUX_DROME RecName	Full=Diuretic hormone class 2Short=Diuretic peptideAltName Full=DH(31)AltName Full=DPFlags Precursor	4e-16
>Locus_4901.0	BlastHit	gi	50403607	sp	P62249.2	RS16_HUMAN RecName	Full=40S ribosomal protein S16 >gi	54039370	sp	P62250.2	RS16_RAT RecName Full=40S ribosomal protein S16 >gi	54039372	sp	P14131.4	RS16_MOUSE RecName Full=40S ribosomal protein S16 >gi	60394813	sp	Q29201.4	RS16_PIG RecName Full=40S ribosomal protein S16 >gi	108860953	sp	Q3T0X6.3	RS16_BOVIN RecName Full=40S ribosomal protein S16	2e-86
>Locus_4904.0	BlastHit	gi	1174481	sp	P42678.1	SUI1_ANOGA RecName	Full=Protein translation factor SUI1 homolog	6e-64
>Locus_4907.0	BlastHit	gi	110825729	sp	P05661.4	MYSA_DROME RecName	Full=Myosin heavy chain, muscle	4e-61
>Locus_4915.0	BlastHit	gi	122135964	sp	Q2KI51.2	PR15A_BOVIN RecName	Full=Protein phosphatase 1 regulatory subunit 15AAltName Full=Growth arrest and DNA damage-inducible protein GADD34	1e-08
>Locus_4924.0	BlastHit	gi	81883169	sp	Q5M9G6.1	SNIP1_RAT RecName	Full=Smad nuclear interacting protein 1	1e-73
>Locus_4926.0	BlastHit	gi	124007133	sp	Q5M8W9.2	DAPAL_XENTR RecName	Full=Probable 4-hydroxy-2-oxoglutarate aldolase, mitochondrialAltName Full=Dihydrodipicolinate synthase-likeShort=DHDPS-like proteinAltName Full=Probable 2-keto-4-hydroxyglutarate aldolaseShort=Probable KHG-aldolaseFlags Precursor	4e-105
>Locus_4930.0	BlastHit	gi	82247579	sp	Q9I8T7.1	BMAL1_CHICK RecName	Full=Aryl hydrocarbon receptor nuclear translocator-like protein 1AltName Full=BMAL1b'AltName Full=Brain and muscle ARNT-like 1Short=cBMAL1	8e-82
>Locus_4937.0	BlastHit	gi	82082124	sp	Q5ZKG3.1	DNA2L_CHICK RecName	Full=DNA2-like helicaseAltName Full=DNA replication ATP-dependent helicase-like homolog	1e-64
>Locus_4953.0	BlastHit	gi	82185485	sp	Q6NU18.1	CUE2A_XENLA RecName	Full=CUE domain-containing protein 2-AAltName Full=Mitotic phosphoprotein 38	2e-30
>Locus_4958.0	BlastHit	gi	338818151	sp	E6ZHJ8.1	FXL15_DICLA RecName	Full=F-box/LRR-repeat protein 15	1e-30
>Locus_4972.0	BlastHit	gi	6226847	sp	Q13324.2	CRFR2_HUMAN RecName	Full=Corticotropin-releasing factor receptor 2Short=CRF-R-2Short=CRF-R2Short=CRFR-2AltName Full=Corticotropin-releasing hormone receptor 2Short=CRH-R-2Short=CRH-R2Flags Precursor	4e-40
>Locus_4977.0	BlastHit	gi	145558862	sp	A2AHJ4.1	BRWD3_MOUSE RecName	Full=Bromodomain and WD repeat-containing protein 3	0.0
>Locus_4989.0	BlastHit	gi	1174467	sp	P42519.1	STAR_DROME RecName	Full=Protein Star	4e-13
>Locus_4992.0	BlastHit	gi	74756298	sp	Q5T3U5.1	MRP7_HUMAN RecName	Full=Multidrug resistance-associated protein 7AltName Full=ATP-binding cassette sub-family C member 10	0.0
>Locus_4996.0	BlastHit	gi	46397772	sp	P04088.2	INHBB_PIG RecName	Full=Inhibin beta B chainAltName Full=Activin beta-B chainFlags Precursor	8e-66
>Locus_4997.0	BlastHit	gi	75027590	sp	Q9VVE5.3	MSIR6_DROME RecName	Full=RNA-binding protein Musashi homolog Rbp6	9e-74
>Locus_4999.0	BlastHit	gi	1708551	sp	P52189.1	IRK4_MOUSE RecName	Full=Inward rectifier potassium channel 4AltName Full=Inward rectifier K(+) channel Kir2.3Short=IRK-3AltName Full=Potassium channel, inwardly rectifying subfamily J member 4	1e-23
>Locus_5000.0	BlastHit	gi	25453439	sp	P30432.2	FUR2_DROME RecName	Full=Furin-like protease 2Short=Furin-2Flags Precursor	2e-93
>Locus_5004.0	BlastHit	gi	67460396	sp	Q8BFR5.1	EFTU_MOUSE RecName	Full=Elongation factor Tu, mitochondrialFlags Precursor	1e-155
>Locus_5010.0	BlastHit	gi	141653	sp	P18729.1	ZG57_XENLA RecName	Full=Gastrula zinc finger protein XlCGF57.1	3e-77
>Locus_5020.0	BlastHit	gi	74949067	sp	Q9W4V8.2	TI50C_DROME RecName	Full=Mitochondrial import inner membrane translocase subunit TIM50-CAltName Full=Tiny tim 50Flags Precursor	2e-92
>Locus_5021.0	BlastHit	gi	75282441	sp	Q42993.1	CHI1_ORYSJ RecName	Full=Chitinase 1AltName Full=Class I chitinase aShort=OsChia1aAltName Full=Pathogenesis related (PR)-3 chitinase 1Flags Precursor	9e-11
>Locus_5026.0	BlastHit	gi	82125350	sp	Q5F3G0.1	RHG19_CHICK RecName	Full=Rho GTPase-activating protein 19AltName Full=Rho-type GTPase-activating protein 19	3e-34
>Locus_5038.0	BlastHit	gi	123794628	sp	Q3UIW8.1	RN224_MOUSE RecName	Full=RING finger protein 224	3e-09
>Locus_5047.0	BlastHit	gi	42558981	sp	Q8BSS9.2	LIPA2_MOUSE RecName	Full=Liprin-alpha-2AltName Full=Protein tyrosine phosphatase receptor type f polypeptide-interacting protein alpha-2Short=PTPRF-interacting protein alpha-2	3e-39
>Locus_5047.0	BlastHit	gi	42558969	sp	Q13136.1	LIPA1_HUMAN RecName	Full=Liprin-alpha-1AltName Full=LAR-interacting protein 1Short=LIP-1AltName Full=Protein tyrosine phosphatase receptor type f polypeptide-interacting protein alpha-1Short=PTPRF-interacting protein alpha-1	1e-17
>Locus_5050.0	BlastHit	gi	296439301	sp	P33527.3	MRP1_HUMAN RecName	Full=Multidrug resistance-associated protein 1AltName Full=ATP-binding cassette sub-family C member 1AltName Full=Leukotriene C(4) transporterShort=LTC4 transporter	1e-12
>Locus_5056.0	BlastHit	gi	74710336	sp	Q6VN20.1	RBP10_HUMAN RecName	Full=Ran-binding protein 10Short=RanBP10	0.0
>Locus_5071.0	BlastHit	gi	76803817	sp	P48809.2	RB27C_DROME RecName	Full=Heterogeneous nuclear ribonucleoprotein 27CShort=Hrb27-CAltName Full=HRP48.1AltName Full=hnRNP 48	1e-88
>Locus_5079.0	BlastHit	gi	123789358	sp	Q0VBU9.1	PPC1A_MOUSE RecName	Full=Phosphatidate phosphatase PPAPDC1AAltName Full=Phosphatidic acid phosphatase type 2 domain-containing protein 1A	2e-67
>Locus_5083.0	BlastHit	gi	68844471	sp	O76217.2	PE1_ANOGA RecName	Full=Peritrophin-1AltName Full=AgAper-1AltName Full=Peritrophic matrix protein 1AltName Full=Peritrophin AFlags Precursor	2e-13
>Locus_5085.0	BlastHit	gi	81897280	sp	Q8BS45.1	TTC26_MOUSE RecName	Full=Tetratricopeptide repeat protein 26Short=TPR repeat protein 26	0.0
>Locus_5087.0	BlastHit	gi	82241574	sp	Q7ZXT3.1	EDC4_XENLA RecName	Full=Enhancer of mRNA-decapping protein 4	1e-21
>Locus_5087.0	BlastHit	gi	82241574	sp	Q7ZXT3.1	EDC4_XENLA RecName	Full=Enhancer of mRNA-decapping protein 4	1e-58
>Locus_5090.0	BlastHit	gi	311033486	sp	Q92832.4	NELL1_HUMAN RecName	Full=Protein kinase C-binding protein NELL1AltName Full=NEL-like protein 1AltName Full=Nel-related protein 1Flags Precursor	1e-46
>Locus_5093.0	BlastHit	gi	82182874	sp	Q6DFF6.1	KLH20_XENLA RecName	Full=Kelch-like protein 20	6e-107
>Locus_5102.0	BlastHit	gi	81913085	sp	Q8BG19.1	TMTC4_MOUSE RecName	Full=Transmembrane and TPR repeat-containing protein 4	2e-107
>Locus_5109.0	BlastHit	gi	462025	sp	P14943.2	EST2_RABIT RecName	Full=Liver carboxylesterase 2	1e-13
>Locus_5125.0	BlastHit	gi	83286899	sp	P69478.1	CHSTB_RAT RecName	Full=Carbohydrate sulfotransferase 11AltName Full=Chondroitin 4-O-sulfotransferase 1AltName Full=Chondroitin 4-sulfotransferase 1Short=C4S-1Short=C4ST-1Short=C4ST1	6e-25
>Locus_5136.0	BlastHit	gi	296452989	sp	Q13127.3	REST_HUMAN RecName	Full=RE1-silencing transcription factorAltName Full=Neural-restrictive silencer factorAltName Full=X2 box repressor	3e-08
>Locus_5146.0	BlastHit	gi	115311311	sp	Q6ZMM2.2	ATL5_HUMAN RecName	Full=ADAMTS-like protein 5Short=ADAMTSL-5AltName Full=Thrombospondin type-1 domain-containing protein 6Flags Precursor	5e-10
>Locus_5167.0	BlastHit	gi	39932732	sp	Q9BZF1.3	OSBL8_HUMAN RecName	Full=Oxysterol-binding protein-related protein 8Short=ORP-8Short=OSBP-related protein 8	5e-177
>Locus_5169.0	BlastHit	gi	82173647	sp	Q6JHU8.1	P3H1_CHICK RecName	Full=Prolyl 3-hydroxylase 1AltName Full=Leucine- and proline-enriched proteoglycan 1 homologShort=Leprecan-1 homologFlags Precursor	3e-65
>Locus_5170.0	BlastHit	gi	41019476	sp	Q24040.3	BGB_DROME RecName	Full=Protein big brother	4e-10
>Locus_5171.0	BlastHit	gi	130405	sp	P04323.1	POL3_DROME RecName	Full=Retrovirus-related Pol polyprotein from transposon 17.6Includes RecName Full=ProteaseIncludes RecName Full=Reverse transcriptaseIncludes RecName Full=Endonuclease	1e-38
>Locus_5171.0	BlastHit	gi	130405	sp	P04323.1	POL3_DROME RecName	Full=Retrovirus-related Pol polyprotein from transposon 17.6Includes RecName Full=ProteaseIncludes RecName Full=Reverse transcriptaseIncludes RecName Full=Endonuclease	2e-38
>Locus_5174.0	BlastHit	gi	341942191	sp	Q8K4S1.3	PLCE1_MOUSE RecName	Full=1-phosphatidylinositol 4,5-bisphosphate phosphodiesterase epsilon-1AltName Full=Phosphoinositide phospholipase C-epsilon-1AltName Full=Phospholipase C-epsilon-1Short=PLC-epsilon-1	7e-11
>Locus_5175.0	BlastHit	gi	75026432	sp	Q9V7U0.1	RESIL_DROME RecName	Full=Pro-resilinFlags Precursor	2e-10
>Locus_5196.0	BlastHit	gi	342187045	sp	O35857.2	TIM44_MOUSE RecName	Full=Mitochondrial import inner membrane translocase subunit TIM44Flags Precursor	1e-143
>Locus_5197.0	BlastHit	gi	190359620	sp	P42891.2	ECE1_BOVIN RecName	Full=Endothelin-converting enzyme 1Short=ECE-1	2e-42
>Locus_5205.0	BlastHit	gi	141641	sp	P18715.1	ZG26_XENLA RecName	Full=Gastrula zinc finger protein XlCGF26.1	3e-26
>Locus_5206.0	BlastHit	gi	226703867	sp	P29617.3	PROS_DROME RecName	Full=Homeobox protein prospero	1e-82
>Locus_5210.0	BlastHit	gi	61211964	sp	Q9EQC0.1	CHST1_MOUSE RecName	Full=Carbohydrate sulfotransferase 1AltName Full=Galactose/N-acetylglucosamine/N-acetylglucosamine 6-O-sulfotransferase 1Short=GST-1AltName Full=Keratan sulfate Gal-6 sulfotransferaseShort=KS6STShort=KSGal6STShort=KSST	4e-10
>Locus_5210.0	BlastHit	gi	61211964	sp	Q9EQC0.1	CHST1_MOUSE RecName	Full=Carbohydrate sulfotransferase 1AltName Full=Galactose/N-acetylglucosamine/N-acetylglucosamine 6-O-sulfotransferase 1Short=GST-1AltName Full=Keratan sulfate Gal-6 sulfotransferaseShort=KS6STShort=KSGal6STShort=KSST	4e-10
>Locus_5216.0	BlastHit	gi	82176851	sp	Q7ZYM8.1	MSD3_XENLA RecName	Full=Myb/SANT-like DNA-binding domain-containing protein 3	4e-14
>Locus_5219.0	BlastHit	gi	115893	sp	P15087.1	CBPE_RAT RecName	Full=Carboxypeptidase EShort=CPEAltName Full=Carboxypeptidase HShort=CPHAltName Full=Enkephalin convertaseAltName Full=Prohormone-processing carboxypeptidaseFlags Precursor	3e-18
>Locus_5225.0	BlastHit	gi	76800653	sp	Q05319.2	STUB_DROME RecName	Full=Serine proteinase stubbleAltName Full=Protein stubble-stubbloidContains RecName Full=Serine proteinase stubble non-catalytic chainContains RecName Full=Serine proteinase stubble catalytic chain	2e-08
>Locus_5230.0	BlastHit	gi	74866986	sp	Q9U6B8.1	CRCM1_DROME RecName	Full=Calcium release-activated calcium channel protein 1AltName Full=Protein oraiAltName Full=dOrai	4e-28
>Locus_5231.0	BlastHit	gi	239977077	sp	Q6NWG4.2	ANM6_DANRE RecName	Full=Protein arginine N-methyltransferase 6AltName Full=Histone-arginine N-methyltransferase PRMT6	6e-86
>Locus_5232.0	BlastHit	gi	52783151	sp	Q9UDX5.1	MTFP1_HUMAN RecName	Full=Mitochondrial fission process protein 1AltName Full=Mitochondrial 18 kDa proteinShort=MTP18	5e-48
>Locus_5238.0	BlastHit	gi	74717091	sp	Q96PH1.1	NOX5_HUMAN RecName	Full=NADPH oxidase 5	1e-47
>Locus_5243.0	BlastHit	gi	117612	sp	P04813.1	CTR2_CANFA RecName	Full=Chymotrypsinogen 2Contains RecName Full=Chymotrypsin 2 chain AContains RecName Full=Chymotrypsin 2 chain BContains RecName Full=Chymotrypsin 2 chain CFlags Precursor	7e-40
>Locus_5253.0	BlastHit	gi	162416042	sp	A2VB89.1	BURS_APIME RecName	Full=BursiconAltName Full=Bursicon subunit alphaAltName Full=Single-chain bursiconFlags Precursor	3e-57
>Locus_5256.0	BlastHit	gi	24212471	sp	Q9Z2J0.2	S23A1_MOUSE RecName	Full=Solute carrier family 23 member 1AltName Full=Na(+)/L-ascorbic acid transporter 1AltName Full=Sodium-dependent vitamin C transporter 1AltName Full=Yolk sac permease-like molecule 3	6e-51
>Locus_5258.0	BlastHit	gi	75026999	sp	Q9VI93.2	RN_DROME RecName	Full=Zinc finger protein rotundAltName Full=Zinc finger protein roughened eye	4e-118
>Locus_5323.0	BlastHit	gi	123525	sp	P22796.1	VM1H2_LACMU RecName	Full=Zinc metalloproteinase hemorrhagic factor 2AltName Full=Hemorrhagic factor IIAltName Full=LHF-II	2e-25
>Locus_5329.0	BlastHit	gi	229891669	sp	A1ZAU8.1	SSP4_DROME RecName	Full=Short spindle protein 4	2e-76
>Locus_5329.0	BlastHit	gi	229891669	sp	A1ZAU8.1	SSP4_DROME RecName	Full=Short spindle protein 4	3e-75
>Locus_5330.0	BlastHit	gi	109892805	sp	Q2KID2.1	NTHL1_BOVIN RecName	Full=Endonuclease III-like protein 1	3e-107
>Locus_5332.0	BlastHit	gi	17380511	sp	P28518.3	XPA_DROME RecName	Full=DNA repair protein complementing XP-A cells homologAltName Full=Xeroderma pigmentosum group A-complementing protein homolog	2e-71
>Locus_5336.0	BlastHit	gi	17368715	sp	Q9BZH6.1	WDR11_HUMAN RecName	Full=WD repeat-containing protein 11AltName Full=Bromodomain and WD repeat-containing protein 2AltName Full=WD repeat-containing protein 15	2e-129
>Locus_5340.0	BlastHit	gi	66774025	sp	Q91XP5.2	GLRA3_MOUSE RecName	Full=Glycine receptor subunit alpha-3Flags Precursor	9e-27
>Locus_5347.0	BlastHit	gi	82182944	sp	Q6DFR2.1	CBLB_XENTR RecName	Full=E3 ubiquitin-protein ligase CBL-BAltName Full=SH3-binding protein CBL-BAltName Full=Signal transduction protein CBL-B	0.0
>Locus_5352.0	BlastHit	gi	117949768	sp	Q86VP3.3	PACS2_HUMAN RecName	Full=Phosphofurin acidic cluster sorting protein 2Short=PACS-2AltName Full=PACS1-like protein	8e-51
>Locus_5378.0	BlastHit	gi	88984114	sp	Q6PDY2.2	AEDO_MOUSE RecName	Full=2-aminoethanethiol dioxygenaseAltName Full=Cysteamine dioxygenase	5e-36
>Locus_5378.0	BlastHit	gi	88984114	sp	Q6PDY2.2	AEDO_MOUSE RecName	Full=2-aminoethanethiol dioxygenaseAltName Full=Cysteamine dioxygenase	3e-36
>Locus_5381.0	BlastHit	gi	212288111	sp	B1H2T2.1	CC058_XENTR RecName	Full=UPF0672 protein C3orf58 homologFlags Precursor	6e-21
>Locus_5386.0	BlastHit	gi	33112293	sp	O95995.1	GAS8_HUMAN RecName	Full=Growth arrest-specific protein 8Short=GAS-8AltName Full=Growth arrest-specific protein 11Short=GAS-11	2e-50
>Locus_5395.0	BlastHit	gi	82180027	sp	Q5U4Q0.1	WAC_XENTR RecName	Full=WW domain-containing adapter protein with coiled-coil	3e-29
>Locus_5398.0	BlastHit	gi	38258892	sp	O15315.2	RA51B_HUMAN RecName	Full=DNA repair protein RAD51 homolog 2Short=R51H2AltName Full=RAD51 homolog BShort=Rad51BAltName Full=RAD51-like protein 1	3e-25
>Locus_5412.0	BlastHit	gi	82187049	sp	Q6PCF9.1	S38AA_XENLA RecName	Full=Putative sodium-coupled neutral amino acid transporter 10	3e-85
>Locus_5424.0	BlastHit	gi	60389487	sp	Q5REQ8.1	DCP2_PONAB RecName	Full=m7GpppN-mRNA hydrolaseAltName Full=mRNA-decapping enzyme 2	8e-68
>Locus_5425.0	BlastHit	gi	1708841	sp	P54318.1	LIPR2_RAT RecName	Full=Pancreatic lipase-related protein 2Short=PL-RP2AltName Full=GalactolipaseAltName Full=Secretory glycoprotein GP-3Flags Precursor	6e-45
>Locus_5437.0	BlastHit	gi	317373494	sp	P38935.3	SMBP2_HUMAN RecName	Full=DNA-binding protein SMUBP-2AltName Full=ATP-dependent helicase IGHMBP2AltName Full=Glial factor 1Short=GF-1AltName Full=Immunoglobulin mu-binding protein 2	6e-08
>Locus_5440.0	BlastHit	gi	14285358	sp	P58158.1	B3GA3_MOUSE RecName	Full=Galactosylgalactosylxylosylprotein 3-beta-glucuronosyltransferase 3AltName Full=Beta-1,3-glucuronyltransferase 3AltName Full=Glucuronosyltransferase IShort=GlcAT-IAltName Full=UDP-GlcUAGal beta-1,3-Gal-R glucuronyltransferaseShort=GlcUAT-I	2e-87
>Locus_5447.0	BlastHit	gi	78099007	sp	Q9D967.1	MGDP1_MOUSE RecName	Full=Magnesium-dependent phosphatase 1Short=MDP-1	1e-56
>Locus_5456.0	BlastHit	gi	121957949	sp	O15090.3	ZN536_HUMAN RecName	Full=Zinc finger protein 536	8e-08
>Locus_5457.0	BlastHit	gi	81872485	sp	Q9EQT3.1	RHOU_MOUSE RecName	Full=Rho-related GTP-binding protein RhoUAltName Full=Rho GTPase-like protein ARHUAltName Full=Wnt-1 responsive Cdc42 homolog 1Short=WRCH-1	3e-21
>Locus_5458.0	BlastHit	gi	18202358	sp	P78317.1	RNF4_HUMAN RecName	Full=E3 ubiquitin-protein ligase RNF4AltName Full=RING finger protein 4AltName Full=Small nuclear ring finger proteinShort=Protein SNURF	5e-13
>Locus_5460.0	BlastHit	gi	62900746	sp	Q9VXB0.1	NECAP_DROME RecName	Full=NECAP-like protein CG9132	1e-80
>Locus_5465.0	BlastHit	gi	2495040	sp	Q99679.1	GPR21_HUMAN RecName	Full=Probable G-protein coupled receptor 21	1e-11
>Locus_5467.0	BlastHit	gi	71153327	sp	Q5R6Z9.1	DCR1C_PONAB RecName	Full=Protein artemisAltName Full=DNA cross-link repair 1C protein	5e-74
>Locus_5481.0	BlastHit	gi	380877142	sp	E7FDE0.1	TM138_DANRE RecName	Full=Transmembrane protein 138	1e-18
>Locus_5484.0	BlastHit	gi	296453033	sp	Q8N6F8.2	WBS27_HUMAN RecName	Full=Williams-Beuren syndrome chromosomal region 27 protein	2e-17
>Locus_5496.0	BlastHit	gi	160016109	sp	A2VDB3.1	RBM42_XENLA RecName	Full=RNA-binding protein 42AltName Full=RNA-binding motif protein 42	1e-61
>Locus_5507.0	BlastHit	gi	296452899	sp	Q99884.2	SC6A7_HUMAN RecName	Full=Sodium-dependent proline transporterAltName Full=Solute carrier family 6 member 7	2e-18
>Locus_5520.0	BlastHit	gi	182702127	sp	Q4ADV7.2	RIC1_HUMAN RecName	Full=Protein RIC1 homologAltName Full=Connexin-43-interacting protein of 150 kDa	3e-115
>Locus_5520.0	BlastHit	gi	182702127	sp	Q4ADV7.2	RIC1_HUMAN RecName	Full=Protein RIC1 homologAltName Full=Connexin-43-interacting protein of 150 kDa	2e-117
>Locus_5526.0	BlastHit	gi	74758698	sp	Q6ZN11.1	ZN793_HUMAN RecName	Full=Zinc finger protein 793	4e-15
>Locus_5528.0	BlastHit	gi	160409939	sp	A2ARV4.1	LRP2_MOUSE RecName	Full=Low-density lipoprotein receptor-related protein 2Short=LRP-2AltName Full=Glycoprotein 330Short=gp330AltName Full=MegalinFlags Precursor	9e-23
>Locus_5530.0	BlastHit	gi	76803837	sp	Q9BYN7.2	ZN341_HUMAN RecName	Full=Zinc finger protein 341	4e-20
>Locus_5532.0	BlastHit	gi	308153453	sp	O95714.2	HERC2_HUMAN RecName	Full=E3 ubiquitin-protein ligase HERC2AltName Full=HECT domain and RCC1-like domain-containing protein 2	1e-139
>Locus_5539.0	BlastHit	gi	221272046	sp	Q5RHR6.2	BROMI_DANRE RecName	Full=Protein broad-minded	1e-42
>Locus_5546.0	BlastHit	gi	90185244	sp	Q3T906.1	GNPTA_HUMAN RecName	Full=N-acetylglucosamine-1-phosphotransferase subunits alpha/betaAltName Full=GlcNAc-1-phosphotransferase subunits alpha/betaAltName Full=Stealth protein GNPTABAltName Full=UDP-N-acetylglucosamine-1-phosphotransferase subunits alpha/betaContains RecName Full=N-acetylglucosamine-1-phosphotransferase subunit alphaContains RecName Full=N-acetylglucosamine-1-phosphotransferase subunit betaFlags Precu…	5e-37
>Locus_5547.0	BlastHit	gi	22653670	sp	Q9UIG0.2	BAZ1B_HUMAN RecName	Full=Tyrosine-protein kinase BAZ1BAltName Full=Bromodomain adjacent to zinc finger domain protein 1BAltName Full=Williams syndrome transcription factorAltName Full=Williams-Beuren syndrome chromosomal region 10 proteinAltName Full=Williams-Beuren syndrome chromosomal region 9 proteinAltName Full=hWALp2	5e-36
>Locus_5550.0	BlastHit	gi	75071939	sp	Q6UR05.1	MRP1_CANFA RecName	Full=Multidrug resistance-associated protein 1AltName Full=ATP-binding cassette sub-family C member 1AltName Full=Leukotriene C(4) transporterShort=LTC4 transporter	3e-11
>Locus_5551.0	BlastHit	gi	74752074	sp	Q96PM7.1	CU114_HUMAN RecName	Full=Putative transposase element C21orf114AltName Full=B lymphocyte activation-related protein BC-2048	2e-15
>Locus_5552.0	BlastHit	gi	1170652	sp	P46871.1	KRP95_STRPU RecName	Full=Kinesin-II 95 kDa subunitAltName Full=KRP-85/95 95 kDa subunit	9e-55
>Locus_5571.0	BlastHit	gi	74762681	sp	Q96NI8.1	ZN570_HUMAN RecName	Full=Zinc finger protein 570	6e-22
>Locus_5573.0	BlastHit	gi	229462811	sp	Q6PHZ5.2	RB15B_MOUSE RecName	Full=Putative RNA-binding protein 15BAltName Full=RNA-binding motif protein 15B	5e-24
>Locus_5575.0	BlastHit	gi	122797	sp	P80096.1	HCYC_PANIN RecName	Full=Hemocyanin C chain	1e-56
>Locus_5576.0	BlastHit	gi	251757418	sp	Q9NW07.2	ZN358_HUMAN RecName	Full=Zinc finger protein 358	6e-22
>Locus_5576.0	BlastHit	gi	251757418	sp	Q9NW07.2	ZN358_HUMAN RecName	Full=Zinc finger protein 358	4e-22
>Locus_5580.0	BlastHit	gi	3219786	sp	Q27450.1	CYP1_BRUMA RecName	Full=Peptidyl-prolyl cis-trans isomerase 1Short=PPIase 1AltName Full=BmCYP-1AltName Full=CyclophilinAltName Full=Rotamase 1	9e-09
>Locus_5601.0	BlastHit	gi	81175175	sp	Q08180.2	ICCR_DROME RecName	Full=Irregular chiasm C-roughest proteinShort=Protein IRRECFlags Precursor	1e-27
>Locus_5605.0	BlastHit	gi	308153536	sp	Q86TI4.3	WDR86_HUMAN RecName	Full=WD repeat-containing protein 86	9e-13
>Locus_5606.0	BlastHit	gi	114150021	sp	Q3B7I8.1	LYSM2_XENTR RecName	Full=LysM and putative peptidoglycan-binding domain-containing protein 2	4e-14
>Locus_5609.0	BlastHit	gi	158563957	sp	Q6ZRF8.2	RN207_HUMAN RecName	Full=RING finger protein 207	5e-91
>Locus_5629.0	BlastHit	gi	74871226	sp	Q9VVS4.1	MED11_DROME RecName	Full=Mediator of RNA polymerase II transcription subunit 11AltName Full=Mediator complex subunit 11AltName Full=dMED21	2e-37
>Locus_5634.0	BlastHit	gi	71152035	sp	Q52KW8.1	RCC2_XENLA RecName	Full=Protein RCC2 homolog	3e-13
>Locus_5636.0	BlastHit	gi	74759999	sp	Q8N859.1	ZN713_HUMAN RecName	Full=Zinc finger protein 713	1e-12
>Locus_5641.0	BlastHit	gi	6919993	sp	P73392.1	Y1735_SYNY3 RecName	Full=Uncharacterized protein sll1735	1e-09
>Locus_5642.0	BlastHit	gi	126306	sp	P07098.1	LIPG_HUMAN RecName	Full=Gastric triacylglycerol lipaseShort=GLShort=Gastric lipaseFlags Precursor	4e-80
>Locus_5643.0	BlastHit	gi	57014128	sp	O60264.1	SMCA5_HUMAN RecName	Full=SWI/SNF-related matrix-associated actin-dependent regulator of chromatin subfamily A member 5Short=SWI/SNF-related matrix-associated actin-dependent regulator of chromatin A5AltName Full=Sucrose nonfermenting protein 2 homologShort=hSNF2H	2e-44
>Locus_5643.0	BlastHit	gi	55977469	sp	Q91ZW3.1	SMCA5_MOUSE RecName	Full=SWI/SNF-related matrix-associated actin-dependent regulator of chromatin subfamily A member 5AltName Full=Sucrose nonfermenting protein 2 homologShort=mSnf2h	3e-43
>Locus_5653.0	BlastHit	gi	75057813	sp	Q5E9N4.1	AADAT_BOVIN RecName	Full=Kynurenine/alpha-aminoadipate aminotransferase, mitochondrialShort=KAT/AadATAltName Full=2-aminoadipate aminotransferaseAltName Full=2-aminoadipate transaminaseAltName Full=Alpha-aminoadipate aminotransferaseShort=AadATAltName Full=Kynurenine aminotransferase IIAltName Full=Kynurenine--oxoglutarate aminotransferase IIAltName Full=Kynurenine--oxoglutarate transaminase 2AltName Full=Kynurenine…	1e-125
>Locus_5655.0	BlastHit	gi	47117642	sp	P61214.1	ARL4A_RAT RecName	Full=ADP-ribosylation factor-like protein 4A >gi	47117663	sp	P61213.1	ARL4A_MOUSE RecName Full=ADP-ribosylation factor-like protein 4A >gi	110278821	sp	Q3T0M9.1	ARL4A_BOVIN RecName Full=ADP-ribosylation factor-like protein 4A	8e-64
>Locus_5661.0	BlastHit	gi	121579	sp	P22771.1	GLRA2_RAT RecName	Full=Glycine receptor subunit alpha-2AltName Full=Glycine receptor strychnine-binding subunitFlags Precursor	2e-16
>Locus_5667.0	BlastHit	gi	74732341	sp	Q96MB7.1	HARB1_HUMAN RecName	Full=Putative nuclease HARBI1AltName Full=Harbinger transposase-derived nuclease	4e-08
>Locus_5682.0	BlastHit	gi	46396655	sp	Q9EQU5.1	SET_MOUSE RecName	Full=Protein SETAltName Full=Phosphatase 2A inhibitor I2PP2AShort=I-2PP2AAltName Full=Template-activating factor IShort=TAF-I	1e-85
>Locus_5693.0	BlastHit	gi	10720337	sp	Q9VCE9.1	UBS3A_DROME RecName	Full=Protein UBASH3A homolog	2e-07
>Locus_5696.0	BlastHit	gi	311033534	sp	Q92752.3	TENR_HUMAN RecName	Full=Tenascin-RShort=TN-RAltName Full=JanusinAltName Full=RestrictinFlags Precursor	4e-28
>Locus_5700.0	BlastHit	gi	39932504	sp	Q7UKT5.1	Y9953_RHOBA RecName	Full=UPF0061 protein RB9953	6e-15
>Locus_5701.0	BlastHit	gi	221222728	sp	B4F769.1	SMAL1_RAT RecName	Full=SWI/SNF-related matrix-associated actin-dependent regulator of chromatin subfamily A-like protein 1AltName Full=HepA-related proteinAltName Full=Sucrose nonfermenting protein 2-like 1	4e-46
>Locus_5702.0	BlastHit	gi	3914152	sp	O35569.1	NRG2_RAT RecName	Full=Pro-neuregulin-2, membrane-bound isoformShort=Pro-NRG2Contains RecName Full=Neuregulin-2Short=NRG-2AltName Full=Neural- and thymus-derived activator for ERBB kinasesShort=NTAKFlags Precursor	6e-08
>Locus_5705.0	BlastHit	gi	341941081	sp	Q9DB00.3	GON4L_MOUSE RecName	Full=GON-4-like proteinAltName Full=GON-4 homolog	6e-19
>Locus_5721.0	BlastHit	gi	66774180	sp	P10035.2	HMH2_DROME RecName	Full=Homeobox protein H2.0	1e-07
>Locus_5726.0	BlastHit	gi	48429205	sp	Q01617.3	CPO_DROME RecName	Full=Protein couch potato	4e-61
>Locus_5729.0	BlastHit	gi	18266883	sp	P49596.2	PP2C2_CAEEL RecName	Full=Probable protein phosphatase 2C T23F11.1Short=PP2C	7e-63
>Locus_5736.0	BlastHit	gi	544185	sp	P33609.2	DPOLA_MOUSE RecName	Full=DNA polymerase alpha catalytic subunitAltName Full=DNA polymerase alpha catalytic subunit p180	3e-19
>Locus_5744.0	BlastHit	gi	62298570	sp	Q8NBN7.2	RDH13_HUMAN RecName	Full=Retinol dehydrogenase 13	3e-60
>Locus_5748.0	BlastHit	gi	116242738	sp	Q92932.2	PTPR2_HUMAN RecName	Full=Receptor-type tyrosine-protein phosphatase N2Short=R-PTP-N2AltName Full=Islet cell autoantigen-related proteinShort=IARShort=ICAARAltName Full=PhogrinFlags Precursor	2e-16
>Locus_5766.0	BlastHit	gi	353526314	sp	Q8TEQ0.3	SNX29_HUMAN RecName	Full=Sorting nexin-29AltName Full=RUN domain-containing protein 2A	9e-55
>Locus_5783.0	BlastHit	gi	75571009	sp	Q5W8I7.1	VGL2B_DANRE RecName	Full=Vesicular glutamate transporter 2.2AltName Full=Solute carrier family 17 member 6-AAltName Full=Vesicular glutamate transporter 2-B	7e-13
>Locus_5785.0	BlastHit	gi	1706507	sp	P54098.1	DPOG1_HUMAN RecName	Full=DNA polymerase subunit gamma-1AltName Full=Mitochondrial DNA polymerase catalytic subunitAltName Full=PolG-alpha	2e-17
>Locus_5787.0	BlastHit	gi	121957918	sp	Q1DDZ9.1	Y863_MYXXD RecName	Full=UPF0061 protein MXAN_0863	4e-17
>Locus_5790.0	BlastHit	gi	73921768	sp	Q812D3.1	PPIL3_RAT RecName	Full=Peptidyl-prolyl cis-trans isomerase-like 3Short=PPIaseAltName Full=CYP10LAltName Full=Cyclophilin-like protein PPIL3AltName Full=Rotamase PPIL3	1e-91
>Locus_5791.0	BlastHit	gi	82184792	sp	Q6ING7.1	FLAD1_XENLA RecName	Full=FAD synthaseAltName Full=FAD pyrophosphorylaseAltName Full=FMN adenylyltransferaseAltName Full=Flavin adenine dinucleotide synthaseIncludes RecName Full=Molybdenum cofactor biosynthesis protein-like regionIncludes RecName Full=FAD synthase region	2e-87
>Locus_5791.0	BlastHit	gi	82181669	sp	Q68EH8.1	FAD1_DANRE RecName	Full=FAD synthaseAltName Full=FAD pyrophosphorylaseAltName Full=FMN adenylyltransferaseAltName Full=Flavin adenine dinucleotide synthaseIncludes RecName Full=Molybdenum cofactor biosynthesis protein-like regionIncludes RecName Full=FAD synthase region	1e-72
>Locus_5807.0	BlastHit	gi	1703341	sp	P51909.1	APOD_CAVPO RecName	Full=Apolipoprotein DShort=Apo-DShort=ApoDFlags Precursor	1e-16
>Locus_5831.0	BlastHit	gi	94707500	sp	Q8BMK0.2	CEP85_MOUSE RecName	Full=Centrosomal protein of 85 kDaAltName Full=Coiled-coil domain-containing protein 21	2e-10
>Locus_5845.0	BlastHit	gi	74865939	sp	Q8MT80.1	PIGZ_DROME RecName	Full=GPI mannosyltransferase 4AltName Full=GPI mannosyltransferase IVShort=GPI-MT-IV	1e-42
>Locus_5848.0	BlastHit	gi	206729910	sp	Q14644.3	RASA3_HUMAN RecName	Full=Ras GTPase-activating protein 3AltName Full=GAP1(IP4BP)AltName Full=Ins P4-binding protein	0.0
>Locus_5854.0	BlastHit	gi	238055125	sp	B4F753.1	ABD12_XENTR RecName	Full=Monoacylglycerol lipase ABHD12AltName Full=Abhydrolase domain-containing protein 12	2e-96
>Locus_5855.0	BlastHit	gi	75041129	sp	Q5R5L7.1	ARRD3_PONAB RecName	Full=Arrestin domain-containing protein 3	8e-33
>Locus_5859.0	BlastHit	gi	23822259	sp	Q9BQQ7.1	RTP3_HUMAN RecName	Full=Receptor-transporting protein 3AltName Full=Transmembrane protein 7	2e-15
>Locus_5861.0	BlastHit	gi	254763437	sp	Q9ULJ7.4	ANR50_HUMAN RecName	Full=Ankyrin repeat domain-containing protein 50	5e-87
>Locus_5866.0	BlastHit	gi	239977074	sp	A2BIL7.2	BAZ1B_DANRE RecName	Full=Tyrosine-protein kinase BAZ1BAltName Full=Bromodomain adjacent to zinc finger domain protein 1BAltName Full=Williams syndrome transcription factor homolog	9e-46
>Locus_5876.0	BlastHit	gi	212276516	sp	Q9P2N4.4	ATS9_HUMAN RecName	Full=A disintegrin and metalloproteinase with thrombospondin motifs 9Short=ADAM-TS 9Short=ADAM-TS9Short=ADAMTS-9Flags Precursor	6e-13
>Locus_5877.0	BlastHit	gi	1709741	sp	Q11208.1	PARP_SARPE RecName	Full=Poly [ADP-ribose] polymeraseShort=PARPAltName Full=NAD(+) ADP-ribosyltransferaseShort=ADPRTAltName Full=Poly[ADP-ribose] synthase	9e-87
>Locus_5884.0	BlastHit	gi	2497686	sp	P70683.1	PAFA_CAVPO RecName	Full=Platelet-activating factor acetylhydrolaseShort=PAF acetylhydrolaseAltName Full=1-alkyl-2-acetylglycerophosphocholine esteraseAltName Full=2-acetyl-1-alkylglycerophosphocholine esteraseAltName Full=LDL-associated phospholipase A2Short=LDL-PLA(2)AltName Full=PAF 2-acylhydrolaseFlags Precursor	3e-35
>Locus_5889.0	BlastHit	gi	123081	sp	P07686.3	HEXB_HUMAN RecName	Full=Beta-hexosaminidase subunit betaAltName Full=Beta-N-acetylhexosaminidase subunit betaShort=Hexosaminidase subunit BAltName Full=Cervical cancer proto-oncogene 7 proteinShort=HCC-7AltName Full=N-acetyl-beta-glucosaminidase subunit betaContains RecName Full=Beta-hexosaminidase subunit beta chain BContains RecName Full=Beta-hexosaminidase subunit beta chain AFlags Precursor	7e-28
>Locus_5903.0	BlastHit	gi	51315838	sp	Q10471.1	GALT2_HUMAN RecName	Full=Polypeptide N-acetylgalactosaminyltransferase 2AltName Full=Polypeptide GalNAc transferase 2Short=GalNAc-T2Short=pp-GaNTase 2AltName Full=Protein-UDP acetylgalactosaminyltransferase 2AltName Full=UDP-GalNAcpolypeptide N-acetylgalactosaminyltransferase 2Contains RecName Full=Polypeptide N-acetylgalactosaminyltransferase 2 soluble form	3e-108
>Locus_5905.0	BlastHit	gi	2498123	sp	O02833.1	ALS_PAPHA RecName	Full=Insulin-like growth factor-binding protein complex acid labile subunitShort=ALSFlags Precursor	2e-22
>Locus_5910.0	BlastHit	gi	300680976	sp	B7U540.2	IRK18_HUMAN RecName	Full=Inward rectifier potassium channel 18AltName Full=Inward rectifier K(+) channel Kir2.6AltName Full=Potassium channel, inwardly rectifying subfamily J member 18	7e-30
>Locus_5910.0	BlastHit	gi	77416868	sp	Q14500.2	IRK12_HUMAN RecName	Full=ATP-sensitive inward rectifier potassium channel 12AltName Full=Inward rectifier K(+) channel Kir2.2Short=IRK-2AltName Full=Inward rectifier K(+) channel Kir2.2vAltName Full=Potassium channel, inwardly rectifying subfamily J member 12	8e-77
>Locus_5944.0	BlastHit	gi	212276502	sp	Q13003.3	GRIK3_HUMAN RecName	Full=Glutamate receptor, ionotropic kainate 3AltName Full=Excitatory amino acid receptor 5Short=EAA5AltName Full=Glutamate receptor 7Short=GluR-7Short=GluR7Flags Precursor	2e-16
>Locus_5952.0	BlastHit	gi	34223738	sp	Q24210.4	CSKP_DROME RecName	Full=Peripheral plasma membrane protein CASKShort=dCASKAltName Full=Calcium/calmodulin-dependent protein kinaseShort=CAKIShort=Camguk	0.0
>Locus_5980.0	BlastHit	gi	19860750	sp	P54269.2	CAUP_DROME RecName	Full=Homeobox protein caupolican	4e-47
>Locus_5989.0	BlastHit	gi	23813907	sp	Q9NQG5.1	RPR1B_HUMAN RecName	Full=Regulation of nuclear pre-mRNA domain-containing protein 1BAltName Full=Cell cycle-related and expression-elevated protein in tumor	1e-82
>Locus_6000.0	BlastHit	gi	60390548	sp	Q7ZU92.2	PARN_DANRE RecName	Full=Poly(A)-specific ribonuclease PARNAltName Full=Polyadenylate-specific ribonuclease	1e-88
>Locus_6000.0	BlastHit	gi	60390548	sp	Q7ZU92.2	PARN_DANRE RecName	Full=Poly(A)-specific ribonuclease PARNAltName Full=Polyadenylate-specific ribonuclease	6e-09
>Locus_6009.0	BlastHit	gi	1706768	sp	P98133.1	FBN1_BOVIN RecName	Full=Fibrillin-1AltName Full=MP340Flags Precursor	3e-83
>Locus_6033.0	BlastHit	gi	48474662	sp	Q9JHT5.1	AMER1_MOUSE RecName	Full=AMME syndrome candidate gene 1 protein homolog	4e-93
>Locus_6033.0	BlastHit	gi	81900787	sp	Q8JZZ6.1	AMERL_MOUSE RecName	Full=AMMECR1-like protein	7e-98
>Locus_6035.0	BlastHit	gi	32172461	sp	Q9VZS6.2	NSMA_DROME RecName	Full=Putative neutral sphingomyelinase	3e-69
>Locus_6045.0	BlastHit	gi	400150	sp	Q01779.1	KRUP_MUSDO RecName	Full=Protein krueppel	1e-11
>Locus_6046.0	BlastHit	gi	146328568	sp	A1YEQ3.1	ZN449_GORGO RecName	Full=Zinc finger protein 449	3e-14
>Locus_6054.0	BlastHit	gi	85700953	sp	Q33DR2.1	DPS1_MOUSE RecName	Full=Decaprenyl-diphosphate synthase subunit 1AltName Full=All-trans-decaprenyl-diphosphate synthase subunit 1AltName Full=Decaprenyl pyrophosphate synthase subunit 1AltName Full=Solanesyl-diphosphate synthase subunit 1AltName Full=Trans-prenyltransferase 1Short=TPT 1	4e-12
>Locus_6067.0	BlastHit	gi	82180027	sp	Q5U4Q0.1	WAC_XENTR RecName	Full=WW domain-containing adapter protein with coiled-coil	4e-15
>Locus_6077.0	BlastHit	gi	119367486	sp	Q28DS0.1	SAE1_XENTR RecName	Full=SUMO-activating enzyme subunit 1AltName Full=Ubiquitin-like 1-activating enzyme E1A	4e-108
>Locus_6079.0	BlastHit	gi	62287483	sp	O75127.2	PTCD1_HUMAN RecName	Full=Pentatricopeptide repeat-containing protein 1	3e-87
>Locus_6084.0	BlastHit	gi	74732592	sp	Q96NL8.1	CH037_HUMAN RecName	Full=Protein C8orf37	9e-33
>Locus_6095.0	BlastHit	gi	131885	sp	P18262.1	RAS_ARTSA RecName	Full=Ras-like proteinFlags Precursor	2e-98
>Locus_6110.0	BlastHit	gi	2495059	sp	Q63118.1	CALRL_RAT RecName	Full=Calcitonin gene-related peptide type 1 receptorShort=CGRP type 1 receptorAltName Full=Calcitonin receptor-like receptorFlags Precursor	3e-16
>Locus_6128.0	BlastHit	gi	123893463	sp	Q28IN9.1	PKRI1_XENTR RecName	Full=PRKR-interacting protein 1 homolog	3e-35
>Locus_6132.0	BlastHit	gi	384872699	sp	P83088.4	FUCTC_DROME RecName	Full=Alpha-(1,3)-fucosyltransferase CAltName Full=Galactoside 3-L-fucosyltransferase	2e-32
>Locus_6132.1	BlastHit	gi	384872699	sp	P83088.4	FUCTC_DROME RecName	Full=Alpha-(1,3)-fucosyltransferase CAltName Full=Galactoside 3-L-fucosyltransferase	3e-11
>Locus_6138.0	BlastHit	gi	14286163	sp	P04052.4	RPB1_DROME RecName	Full=DNA-directed RNA polymerase II subunit RPB1Short=RNA polymerase II subunit B1AltName Full=DNA-directed RNA polymerase III largest subunit	0.0
>Locus_6141.0	BlastHit	gi	48474646	sp	Q9HB20.2	PKHA3_HUMAN RecName	Full=Pleckstrin homology domain-containing family A member 3Short=PH domain-containing family A member 3AltName Full=Phosphatidylinositol-four-phosphate adapter protein 1Short=FAPP-1Short=Phosphoinositol 4-phosphate adapter protein 1	6e-67
>Locus_6159.0	BlastHit	gi	81913380	sp	Q8BM14.1	LIPK_MOUSE RecName	Full=Lipase member KAltName Full=Lipase-like abhydrolase domain-containing protein 2Flags Precursor	3e-54
>Locus_6164.0	BlastHit	gi	298286902	sp	P97300.3	NPTN_MOUSE RecName	Full=NeuroplastinAltName Full=Stromal cell-derived receptor 1Short=SDR-1Flags Precursor	3e-14
>Locus_6164.0	BlastHit	gi	298286902	sp	P97300.3	NPTN_MOUSE RecName	Full=NeuroplastinAltName Full=Stromal cell-derived receptor 1Short=SDR-1Flags Precursor	1e-13
>Locus_6168.0	BlastHit	gi	67460957	sp	Q8JHF4.2	MPP5A_DANRE RecName	Full=MAGUK p55 subfamily member 5-AAltName Full=MAGUK family factorAltName Full=Nagie oko protein	3e-59
>Locus_6169.0	BlastHit	gi	82186822	sp	Q6PAX8.1	CP072_XENLA RecName	Full=UPF0472 protein C16orf72 homolog	3e-41
>Locus_6178.0	BlastHit	gi	44887663	sp	Q9C2U0.2	ALF_KLULA RecName	Full=Fructose-bisphosphate aldolaseShort=FBP aldolaseShort=FBPAAltName Full=Fructose-1,6-bisphosphate aldolase	8e-48
>Locus_6183.0	BlastHit	gi	13431425	sp	Q9JL58.1	KCNK9_CAVPO RecName	Full=Potassium channel subfamily K member 9AltName Full=Acid-sensitive potassium channel protein TASK-3AltName Full=TWIK-related acid-sensitive K(+) channel 3	2e-17
>Locus_6185.0	BlastHit	gi	122063482	sp	Q1LZ79.1	GEMI8_BOVIN RecName	Full=Gem-associated protein 8Short=Gemin-8	4e-11
>Locus_6185.0	BlastHit	gi	122063482	sp	Q1LZ79.1	GEMI8_BOVIN RecName	Full=Gem-associated protein 8Short=Gemin-8	1e-12
>Locus_6193.0	BlastHit	gi	239977604	sp	B0ZTE2.1	SOX14_XENLA RecName	Full=Transcription factor Sox-14AltName Full=SRY (sex determining region Y)-box 14	1e-46
>Locus_6194.0	BlastHit	gi	308153580	sp	Q8N9H8.3	MUT7_HUMAN RecName	Full=Probable exonuclease mut-7 homologAltName Full=Exonuclease 3'-5' domain-containing protein 3	3e-78
>Locus_6198.0	BlastHit	gi	124077986	sp	O75592.3	MYCB2_HUMAN RecName	Full=Probable E3 ubiquitin-protein ligase MYCBP2AltName Full=Myc-binding protein 2AltName Full=Pam/highwire/rpm-1 proteinAltName Full=Protein associated with Myc	0.0
>Locus_6201.0	BlastHit	gi	1170652	sp	P46871.1	KRP95_STRPU RecName	Full=Kinesin-II 95 kDa subunitAltName Full=KRP-85/95 95 kDa subunit	0.0
>Locus_6210.0	BlastHit	gi	82178917	sp	Q5EAW9.1	TAF3_XENLA RecName	Full=Transcription initiation factor TFIID subunit 3AltName Full=TBP-associated factor 3	5e-07
>Locus_6213.0	BlastHit	gi	126730	sp	P22897.1	MRC1_HUMAN RecName	Full=Macrophage mannose receptor 1Short=MMRAltName Full=C-type lectin domain family 13 member DAltName Full=C-type lectin domain family 13 member D-likeAltName Full=Macrophage mannose receptor 1-like protein 1AltName CD_antigen=CD206Flags Precursor	6e-07
>Locus_6220.0	BlastHit	gi	76800653	sp	Q05319.2	STUB_DROME RecName	Full=Serine proteinase stubbleAltName Full=Protein stubble-stubbloidContains RecName Full=Serine proteinase stubble non-catalytic chainContains RecName Full=Serine proteinase stubble catalytic chain	6e-17
>Locus_6226.0	BlastHit	gi	158514037	sp	A1ZBT5.1	MED8_DROME RecName	Full=Mediator of RNA polymerase II transcription subunit 8AltName Full=Mediator complex subunit 8	4e-61
>Locus_6228.0	BlastHit	gi	1346750	sp	P48480.1	PP11_ACECL RecName	Full=Serine/threonine-protein phosphatase PP1 isozyme 1	1e-91
>Locus_6233.0	BlastHit	gi	50428913	sp	Q86TX2.1	ACOT1_HUMAN RecName	Full=Acyl-coenzyme A thioesterase 1Short=Acyl-CoA thioesterase 1AltName Full=CTE-IAltName Full=CTE-IbAltName Full=Inducible cytosolic acyl-coenzyme A thioester hydrolaseAltName Full=Long chain acyl-CoA thioester hydrolaseShort=Long chain acyl-CoA hydrolase	1e-41
>Locus_6239.0	BlastHit	gi	13431968	sp	Q95107.1	WASL_BOVIN RecName	Full=Neural Wiskott-Aldrich syndrome proteinShort=N-WASP	7e-16
>Locus_6239.0	BlastHit	gi	1722836	sp	P42768.4	WASP_HUMAN RecName	Full=Wiskott-Aldrich syndrome proteinShort=WASp	9e-33
>Locus_6241.0	BlastHit	gi	118572663	sp	P46013.2	KI67_HUMAN RecName	Full=Antigen KI-67	1e-20
>Locus_6242.0	BlastHit	gi	131616	sp	P22102.1	PUR2_HUMAN RecName	Full=Trifunctional purine biosynthetic protein adenosine-3Includes RecName Full=Phosphoribosylamine--glycine ligaseAltName Full=Glycinamide ribonucleotide synthetaseShort=GARSAltName Full=Phosphoribosylglycinamide synthetaseIncludes RecName Full=Phosphoribosylformylglycinamidine cyclo-ligaseAltName Full=AIR synthaseShort=AIRSAltName Full=Phosphoribosyl-aminoimidazole synthetaseIncludes RecName Fu…	1e-29
>Locus_6254.0	BlastHit	gi	75018194	sp	Q8WPA2.1	AR_BOMMO RecName	Full=Allatostatin-A receptorShort=BAR	3e-86
>Locus_6268.0	BlastHit	gi	32469775	sp	Q9CW79.2	GOGA1_MOUSE RecName	Full=Golgin subfamily A member 1AltName Full=Golgin-97	5e-21
>Locus_6271.0	BlastHit	gi	75070484	sp	Q5R5N5.1	MYNN_PONAB RecName	Full=Myoneurin	7e-15
>Locus_6284.0	BlastHit	gi	81889569	sp	Q5SWK7.1	RN145_MOUSE RecName	Full=RING finger protein 145	6e-89
>Locus_6296.0	BlastHit	gi	60392985	sp	P70388.1	RAD50_MOUSE RecName	Full=DNA repair protein RAD50Short=mRad50	3e-111
>Locus_6299.0	BlastHit	gi	67461020	sp	Q6ZNE5.1	BAKOR_HUMAN RecName	Full=Beclin 1-associated autophagy-related key regulatorShort=BarkorAltName Full=Autophagy-related protein 14-like proteinShort=Atg14L	1e-39
>Locus_6318.0	BlastHit	gi	162416112	sp	A5WUX7.1	CL065_DANRE RecName	Full=Probable peptide chain release factor C12orf65 homolog, mitochondrialFlags Precursor	8e-24
>Locus_6324.0	BlastHit	gi	32171673	sp	Q8MQW8.2	SPRI_DROME RecName	Full=Protein sprintAltName Full=SH2 poly-proline-containing Ras-interactor protein	3e-51
>Locus_6325.0	BlastHit	gi	158523292	sp	Q9CWL2.3	CASZ1_MOUSE RecName	Full=Zinc finger protein castor homolog 1AltName Full=Castor-related protein	5e-14
>Locus_6328.0	BlastHit	gi	75026432	sp	Q9V7U0.1	RESIL_DROME RecName	Full=Pro-resilinFlags Precursor	2e-10
>Locus_6344.0	BlastHit	gi	24212081	sp	Q9FR44.1	PEAM1_ARATH RecName	Full=Phosphoethanolamine N-methyltransferase 1Short=AtNMT1Short=PEAMT 1	1e-39
>Locus_6355.0	BlastHit	gi	74762333	sp	Q6IV72.1	ZN425_HUMAN RecName	Full=Zinc finger protein 425	5e-20
>Locus_6364.0	BlastHit	gi	82182617	sp	Q6DE97.1	CNOAA_XENLA RecName	Full=CCR4-NOT transcription complex subunit 10-A	1e-96
>Locus_6376.0	BlastHit	gi	190358933	sp	P13217.4	PIPA_DROME RecName	Full=1-phosphatidylinositol 4,5-bisphosphate phosphodiesteraseAltName Full=No receptor potential A proteinAltName Full=Phosphoinositide phospholipase C	0.0
>Locus_6378.0	BlastHit	gi	218563482	sp	A2ASQ1.1	AGRIN_MOUSE RecName	Full=AgrinFlags Precursor	7e-18
>Locus_6396.0	BlastHit	gi	94707499	sp	Q8IX12.2	CCAR1_HUMAN RecName	Full=Cell division cycle and apoptosis regulator protein 1AltName Full=Cell cycle and apoptosis regulatory protein 1Short=CARP-1AltName Full=Death inducer with SAP domain	8e-19
>Locus_6400.0	BlastHit	gi	20138075	sp	Q9V4N3.1	CYB5_DROME RecName	Full=Cytochrome b5Short=CYTB5	5e-40
>Locus_6406.0	BlastHit	gi	1352212	sp	P48861.1	DDC_MANSE RecName	Full=Aromatic-L-amino-acid decarboxylaseShort=AADCAltName Full=DOPA decarboxylaseShort=DDC	0.0
>Locus_6416.0	BlastHit	gi	75023947	sp	Q9NBK5.1	TRC_DROME RecName	Full=Serine/threonine-protein kinase tricornerAltName Full=NDR protein kinaseAltName Full=Serine/threonine-protein kinase 38-like	0.0
>Locus_6429.0	BlastHit	gi	62899834	sp	Q5TJE8.1	B3GT4_CANFA RecName	Full=Beta-1,3-galactosyltransferase 4Short=Beta-1,3-GalTase 4Short=Beta3Gal-T4Short=Beta3GalT4Short=GalT4Short=b3Gal-T4AltName Full=Gal-T2AltName Full=Ganglioside galactosyltransferaseAltName Full=UDP-galactosebeta-N-acetyl-galactosamine-beta-1,3-galactosyltransferase	3e-19
>Locus_6433.0	BlastHit	gi	52000657	sp	O70305.1	ATX2_MOUSE RecName	Full=Ataxin-2AltName Full=Spinocerebellar ataxia type 2 protein homolog	6e-36
>Locus_6444.0	BlastHit	gi	59797970	sp	Q9NVF7.1	FBX28_HUMAN RecName	Full=F-box only protein 28	5e-37
>Locus_6474.0	BlastHit	gi	74957125	sp	O16796.2	NEPL2_CAEEL RecName	Full=Neprilysin-2	4e-173
>Locus_6477.0	BlastHit	gi	17367962	sp	O35435.2	PYRD_MOUSE RecName	Full=Dihydroorotate dehydrogenase (quinone), mitochondrialShort=DHOdehaseAltName Full=Dihydroorotate oxidaseFlags Precursor	1e-128
>Locus_6498.0	BlastHit	gi	300681183	sp	A9ZSY2.1	TRET1_APILI RecName	Full=Facilitated trehalose transporter Tret1Short=AmTRET1	1e-42
>Locus_6499.0	BlastHit	gi	74762240	sp	Q5T619.1	ZN648_HUMAN RecName	Full=Zinc finger protein 648	1e-10
>Locus_6509.0	BlastHit	gi	50403807	sp	Q9UMY4.3	SNX12_HUMAN RecName	Full=Sorting nexin-12	2e-84
>Locus_6534.0	BlastHit	gi	62511217	sp	Q8VEJ9.1	VPS4A_MOUSE RecName	Full=Vacuolar protein sorting-associated protein 4A >gi	81911893	sp	Q793F9.1	VPS4A_RAT RecName Full=Vacuolar protein sorting-associated protein 4A	1e-52
>Locus_6538.0	BlastHit	gi	17380359	sp	P91685.2	GRM_DROME RecName	Full=Metabotropic glutamate receptorShort=DmGluRAFlags Precursor	4e-63
>Locus_6540.0	BlastHit	gi	341941077	sp	Q4U2R1.3	HERC2_MOUSE RecName	Full=E3 ubiquitin-protein ligase HERC2AltName Full=HECT domain and RCC1-like domain-containing protein 2	2e-120
>Locus_6560.0	BlastHit	gi	2494918	sp	Q28024.2	GBG12_BOVIN RecName	Full=Guanine nucleotide-binding protein G(I)/G(S)/G(O) subunit gamma-12AltName Full=Gamma-S1Flags Precursor	6e-15
>Locus_6573.0	BlastHit	gi	212288564	sp	Q6PD29.2	ZN513_MOUSE RecName	Full=Zinc finger protein 513	4e-16
>Locus_6573.0	BlastHit	gi	81908377	sp	O54963.1	REST_RAT RecName	Full=RE1-silencing transcription factorAltName Full=Neural-restrictive silencer factor	2e-16
>Locus_6588.0	BlastHit	gi	17368331	sp	P82968.1	MCPI_MELCP RecName	Full=Four-domain proteases inhibitorAltName Full=McaPI	3e-11
>Locus_6608.0	BlastHit	gi	77416609	sp	P0AAR8.1	YBAV_ECOLI RecName	Full=Uncharacterized protein ybaVFlags Precursor >gi	77416610	sp	P0AAR9.1	YBAV_SHIFL RecName Full=Uncharacterized protein ybaVFlags Precursor	2e-07
>Locus_6609.0	BlastHit	gi	125987844	sp	P79293.2	MYH7_PIG RecName	Full=Myosin-7AltName Full=Myosin heavy chain 7AltName Full=Myosin heavy chain slow isoformShort=MyHC-slowAltName Full=Myosin heavy chain, cardiac muscle beta isoformShort=MyHC-beta	3e-62
>Locus_6609.0	BlastHit	gi	110825729	sp	P05661.4	MYSA_DROME RecName	Full=Myosin heavy chain, muscle	1e-37
>Locus_6616.0	BlastHit	gi	82233871	sp	Q5ZL16.1	WIPI3_CHICK RecName	Full=WD repeat domain phosphoinositide-interacting protein 3Short=WIPI-3AltName Full=WD repeat protein 45-likeShort=WDR45-like protein	1e-147
>Locus_6617.0	BlastHit	gi	81884425	sp	Q6AXC6.1	DDX11_MOUSE RecName	Full=Probable ATP-dependent RNA helicase DDX11AltName Full=DEAD/H box protein 11	1e-107
>Locus_6630.0	BlastHit	gi	158513833	sp	A4III8.1	TTC26_XENTR RecName	Full=Tetratricopeptide repeat protein 26Short=TPR repeat protein 26	4e-84
>Locus_6632.0	BlastHit	gi	74871182	sp	Q9VVE2.2	ROGDI_DROME RecName	Full=Protein rogdi	4e-85
>Locus_6643.0	BlastHit	gi	239938839	sp	Q6N021.3	TET2_HUMAN RecName	Full=Methylcytosine dioxygenase TET2	2e-18
>Locus_6656.0	BlastHit	gi	76363853	sp	O77469.3	FBLN1_CAEEL RecName	Full=Fibulin-1Flags Precursor	1e-09
>Locus_6662.0	BlastHit	gi	1174546	sp	P46097.1	SYT2_MOUSE RecName	Full=Synaptotagmin-2AltName Full=Synaptotagmin IIShort=SytII	3e-09
>Locus_6669.0	BlastHit	gi	82188604	sp	Q7ZV80.1	SPF30_DANRE RecName	Full=Survival of motor neuron-related-splicing factor 30AltName Full=Survival motor neuron domain-containing protein 1	5e-41
>Locus_6676.0	BlastHit	gi	38257782	sp	Q9P055.2	JKAMP_HUMAN RecName	Full=JNK1/MAPK8-associated membrane proteinShort=JKAMPAltName Full=JNK1-associated membrane proteinShort=JAMPAltName Full=Medulloblastoma antigen MU-MB-50.4	2e-73
>Locus_6676.0	BlastHit	gi	38257558	sp	Q8BI36.2	JKAMP_MOUSE RecName	Full=JNK1/MAPK8-associated membrane proteinShort=JKAMPAltName Full=JNK1-associated membrane proteinShort=JAMPAltName Full=Medulloblastoma antigen MU-MB-50.4 homolog	7e-74
>Locus_6683.0	BlastHit	gi	158706512	sp	Q9UPX0.2	TUTLB_HUMAN RecName	Full=Protein turtle homolog BAltName Full=Immunoglobulin superfamily member 9BShort=IgSF9BFlags Precursor	8e-21
>Locus_6696.1	BlastHit	gi	292630819	sp	B3LWS4.1	KIBRA_DROAN RecName	Full=Protein kibra	1e-26
>Locus_6706.0	BlastHit	gi	115311705	sp	Q18PE1.1	DOK7_HUMAN RecName	Full=Protein Dok-7AltName Full=Downstream of tyrosine kinase 7	4e-32
>Locus_6715.0	BlastHit	gi	6685264	sp	O75419.1	CDC45_HUMAN RecName	Full=Cell division control protein 45 homologAltName Full=PORC-PI-1	7e-112
>Locus_6717.0	BlastHit	gi	341940520	sp	Q6PG95.3	CRML_MOUSE RecName	Full=Protein cramped-likeAltName Full=Hematological and neurological expressed 1-like protein	3e-45
>Locus_6741.0	BlastHit	gi	122117342	sp	Q16X92.1	RTEL1_AEDAE RecName	Full=Regulator of telomere elongation helicase 1 homolog	2e-89
>Locus_6757.0	BlastHit	gi	34924986	sp	Q96AT9.1	RPE_HUMAN RecName	Full=Ribulose-phosphate 3-epimeraseAltName Full=Ribulose-5-phosphate-3-epimerase	3e-102
>Locus_6757.0	BlastHit	gi	34924986	sp	Q96AT9.1	RPE_HUMAN RecName	Full=Ribulose-phosphate 3-epimeraseAltName Full=Ribulose-5-phosphate-3-epimerase	4e-103
>Locus_6758.0	BlastHit	gi	21903394	sp	P23198.2	CBX3_MOUSE RecName	Full=Chromobox protein homolog 3AltName Full=Heterochromatin protein 1 homolog gammaShort=HP1 gammaAltName Full=M32AltName Full=Modifier 2 protein	2e-07
>Locus_6760.0	BlastHit	gi	82179188	sp	Q5HZP1.1	RNH2B_XENLA RecName	Full=Ribonuclease H2 subunit BShort=RNase H2 subunit BAltName Full=Ribonuclease HI subunit B	9e-38
>Locus_6761.0	BlastHit	gi	62286989	sp	Q5G266.1	NETR_TRAPH RecName	Full=NeurotrypsinAltName Full=Serine protease 12Flags Precursor	5e-14
>Locus_6765.0	BlastHit	gi	26398277	sp	P79945.1	PSP24_XENLA RecName	Full=High-affinity lysophosphatidic acid receptorAltName Full=PSP24	1e-08
>Locus_6776.0	BlastHit	gi	10720057	sp	Q9VAS7.1	INX3_DROME RecName	Full=Innexin inx3Short=Innexin-3	2e-15
>Locus_6776.0	BlastHit	gi	10720057	sp	Q9VAS7.1	INX3_DROME RecName	Full=Innexin inx3Short=Innexin-3	2e-16
>Locus_6783.0	BlastHit	gi	122117820	sp	Q176V0.1	UFM1_AEDAE RecName	Full=Ubiquitin-fold modifier 1Flags Precursor	5e-46
>Locus_6784.0	BlastHit	gi	23396610	sp	Q61581.3	IBP7_MOUSE RecName	Full=Insulin-like growth factor-binding protein 7Short=IBP-7Short=IGF-binding protein 7Short=IGFBP-7AltName Full=MAC25 proteinFlags Precursor	7e-07
>Locus_6785.0	BlastHit	gi	75026432	sp	Q9V7U0.1	RESIL_DROME RecName	Full=Pro-resilinFlags Precursor	1e-10
>Locus_6798.0	BlastHit	gi	47117671	sp	Q9VAC5.2	ADA17_DROME RecName	Full=ADAM 17-like proteaseFlags Precursor	1e-54
>Locus_6801.0	BlastHit	gi	238064982	sp	Q9VS29.3	DSCL_DROME RecName	Full=Down syndrome cell adhesion molecule-like protein Dscam2Flags Precursor	1e-28
>Locus_6804.0	BlastHit	gi	218511897	sp	O18016.2	YFE7_CAEEL RecName	Full=Ig-like and fibronectin type-III domain-containing protein T04A11.3Flags Precursor	1e-12
>Locus_6805.0	BlastHit	gi	90111819	sp	Q8ITC7.3	CAPAR_DROME RecName	Full=Neuropeptides capa receptorAltName Full=Cap2b receptor	4e-34
>Locus_6835.0	BlastHit	gi	82176851	sp	Q7ZYM8.1	MSD3_XENLA RecName	Full=Myb/SANT-like DNA-binding domain-containing protein 3	1e-12
>Locus_6837.0	BlastHit	gi	28202104	sp	Q9CPV7.1	ZDHC6_MOUSE RecName	Full=Probable palmitoyltransferase ZDHHC6AltName Full=H4 homologAltName Full=Zinc finger DHHC domain-containing protein 6Short=DHHC-6	7e-40
>Locus_6839.0	BlastHit	gi	166216596	sp	Q7ZWK8.2	OTOP1_DANRE RecName	Full=Otopetrin-1	7e-07
>Locus_6847.0	BlastHit	gi	158563905	sp	Q5VU97.2	CAHD1_HUMAN RecName	Full=VWFA and cache domain-containing protein 1Short=Cache domain-containing protein 1Flags Precursor	3e-07
>Locus_6853.0	BlastHit	gi	81881766	sp	Q9DBT3.1	CCD97_MOUSE RecName	Full=Coiled-coil domain-containing protein 97	3e-17
>Locus_6865.0	BlastHit	gi	74730840	sp	Q8WVE7.1	T170A_HUMAN RecName	Full=Transmembrane protein 170A	6e-17
>Locus_6874.0	BlastHit	gi	47606765	sp	Q9HA64.2	KT3K_HUMAN RecName	Full=Ketosamine-3-kinaseAltName Full=Fructosamine-3-kinase-related proteinShort=FN3K-RPShort=FN3K-related protein	3e-98
>Locus_6874.0	BlastHit	gi	47606765	sp	Q9HA64.2	KT3K_HUMAN RecName	Full=Ketosamine-3-kinaseAltName Full=Fructosamine-3-kinase-related proteinShort=FN3K-RPShort=FN3K-related protein	6e-87
>Locus_6874.0	BlastHit	gi	47606765	sp	Q9HA64.2	KT3K_HUMAN RecName	Full=Ketosamine-3-kinaseAltName Full=Fructosamine-3-kinase-related proteinShort=FN3K-RPShort=FN3K-related protein	9e-99
>Locus_6880.0	BlastHit	gi	74762080	sp	Q9Y6L7.1	TLL2_HUMAN RecName	Full=Tolloid-like protein 2Flags Precursor	0.0
>Locus_6887.0	BlastHit	gi	81883469	sp	Q5U2P1.1	CNNM2_RAT RecName	Full=Metal transporter CNNM2AltName Full=Ancient conserved domain-containing protein 2AltName Full=Cyclin-M2	8e-105
>Locus_6910.0	BlastHit	gi	81864809	sp	Q70EX6.1	SOAT_RAT RecName	Full=Solute carrier family 10 member 6AltName Full=Sodium-dependent organic anion transporter	6e-41
>Locus_6910.0	BlastHit	gi	81864809	sp	Q70EX6.1	SOAT_RAT RecName	Full=Solute carrier family 10 member 6AltName Full=Sodium-dependent organic anion transporter	4e-29
>Locus_6910.0	BlastHit	gi	81864809	sp	Q70EX6.1	SOAT_RAT RecName	Full=Solute carrier family 10 member 6AltName Full=Sodium-dependent organic anion transporter	3e-44
>Locus_6910.0	BlastHit	gi	81864809	sp	Q70EX6.1	SOAT_RAT RecName	Full=Solute carrier family 10 member 6AltName Full=Sodium-dependent organic anion transporter	3e-26
>Locus_6914.0	BlastHit	gi	81170641	sp	Q7ZWG6.1	PCFT_DANRE RecName	Full=Proton-coupled folate transporterAltName Full=Heme carrier protein 1AltName Full=PCFT/HCP1AltName Full=Solute carrier family 46 member 1	4e-26
>Locus_6926.0	BlastHit	gi	51316117	sp	Q9VCU9.1	DCR1_DROME RecName	Full=Endoribonuclease Dcr-1Short=Protein dicer-1	2e-32
>Locus_6928.0	BlastHit	gi	78099310	sp	Q5ZMM5.1	ZN706_CHICK RecName	Full=Zinc finger protein 706	4e-17
>Locus_6932.0	BlastHit	gi	81870483	sp	O70244.2	CUBN_RAT RecName	Full=CubilinAltName Full=460 kDa receptorAltName Full=Glycoprotein 280Short=gp280AltName Full=Intrinsic factor-cobalamin receptorAltName Full=Intrinsic factor-vitamin B12 receptorFlags Precursor	2e-13
>Locus_6943.0	BlastHit	gi	74729722	sp	Q8N9M1.1	CS047_HUMAN RecName	Full=Uncharacterized protein C19orf47	1e-27
>Locus_6945.0	BlastHit	gi	81889209	sp	Q5MJS3.1	DMP4_MOUSE RecName	Full=Dentin matrix protein 4Short=DMP-4AltName Full=Protein FAM20CFlags Precursor	4e-143
>Locus_6946.0	BlastHit	gi	5921937	sp	P81577.1	CUPA3_CANPG RecName	Full=Cuticle protein AM1199Short=CPAM1199	3e-22
>Locus_6950.0	BlastHit	gi	152031581	sp	Q17015.3	CU01_ANOGA RecName	Full=Cuticle protein	3e-12
>Locus_6958.0	BlastHit	gi	122132394	sp	Q08DX0.1	SNX29_BOVIN RecName	Full=Sorting nexin-29	2e-80
>Locus_6975.0	BlastHit	gi	67460591	sp	Q9P203.3	BTBD7_HUMAN RecName	Full=BTB/POZ domain-containing protein 7	7e-146
>Locus_6975.0	BlastHit	gi	67460591	sp	Q9P203.3	BTBD7_HUMAN RecName	Full=BTB/POZ domain-containing protein 7	2e-145
>Locus_6987.0	BlastHit	gi	122139928	sp	Q3MHG0.1	COG4_BOVIN RecName	Full=Conserved oligomeric Golgi complex subunit 4Short=COG complex subunit 4AltName Full=Component of oligomeric Golgi complex 4	0.0
>Locus_6992.0	BlastHit	gi	129926	sp	P27362.1	PGK_PLAF7 RecName	Full=Phosphoglycerate kinase	4e-124
>Locus_6996.0	BlastHit	gi	61212353	sp	Q5XI67.1	FBX30_RAT RecName	Full=F-box only protein 30	2e-19
>Locus_6999.0	BlastHit	gi	251765091	sp	A5D9H7.1	UBP12_BOVIN RecName	Full=Ubiquitin carboxyl-terminal hydrolase 12AltName Full=Deubiquitinating enzyme 12AltName Full=Ubiquitin thioesterase 12AltName Full=Ubiquitin-specific-processing protease 12	5e-61
>Locus_7001.0	BlastHit	gi	189036951	sp	A4IHR1.1	TT30A_XENTR RecName	Full=Tetratricopeptide repeat protein 30AShort=TPR repeat protein 30A	0.0
>Locus_7005.0	BlastHit	gi	130407	sp	P10394.1	POL4_DROME RecName	Full=Retrovirus-related Pol polyprotein from transposon 412Includes RecName Full=ProteaseIncludes RecName Full=Reverse transcriptaseIncludes RecName Full=Endonuclease	1e-14
>Locus_7011.0	BlastHit	gi	123906264	sp	Q0VFM0.1	ZFPL1_XENTR RecName	Full=Zinc finger protein-like 1	5e-69
>Locus_7013.0	BlastHit	gi	123896729	sp	Q2TLY2.1	MACO1_DANRE RecName	Full=Macoilin-1AltName Full=Transmembrane protein 57a	9e-59
>Locus_7013.0	BlastHit	gi	123896729	sp	Q2TLY2.1	MACO1_DANRE RecName	Full=Macoilin-1AltName Full=Transmembrane protein 57a	6e-62
>Locus_7037.0	BlastHit	gi	116242743	sp	Q15276.2	RABE1_HUMAN RecName	Full=Rab GTPase-binding effector protein 1AltName Full=Rabaptin-4AltName Full=Rabaptin-5AltName Full=Rabaptin-5alphaAltName Full=Renal carcinoma antigen NY-REN-17	2e-41
>Locus_7041.0	BlastHit	gi	29428068	sp	Q9W0K7.2	BAB1_DROME RecName	Full=Protein bric-a-brac 1	1e-33
>Locus_7044.0	BlastHit	gi	1706571	sp	P54281.1	ECLC_BOVIN RecName	Full=Epithelial chloride channel proteinAltName Full=Calcium-activated chloride channel	4e-26
>Locus_7060.0	BlastHit	gi	59798971	sp	Q9CXF4.1	TBC15_MOUSE RecName	Full=TBC1 domain family member 15AltName Full=GTPase-activating protein RAB7Short=GAP for RAB7Short=Rab7-GAP	7e-141
>Locus_7060.0	BlastHit	gi	59798971	sp	Q9CXF4.1	TBC15_MOUSE RecName	Full=TBC1 domain family member 15AltName Full=GTPase-activating protein RAB7Short=GAP for RAB7Short=Rab7-GAP	6e-139
>Locus_7074.0	BlastHit	gi	20140916	sp	Q9VHI4.1	SF3B5_DROME RecName	Full=Probable splicing factor 3B subunit 5Short=SF3b5AltName Full=Pre-mRNA-splicing factor SF3b 10 kDa subunit	4e-47
>Locus_7076.0	BlastHit	gi	22001961	sp	Q9CQR2.1	RS21_MOUSE RecName	Full=40S ribosomal protein S21	5e-43
>Locus_7090.0	BlastHit	gi	54037525	sp	P67962.1	KC1A_CHICK RecName	Full=Casein kinase I isoform alphaShort=CKI-alphaAltName Full=CK1 >gi	54037526	sp	P67963.1	KC1A_XENLA RecName Full=Casein kinase I isoform alphaShort=CKI-alphaAltName Full=CK1	0.0
>Locus_7102.0	BlastHit	gi	226697534	sp	A2AWT3.1	AT7L3_MOUSE RecName	Full=Ataxin-7-like protein 3AltName Full=SAGA-associated factor 11 homolog	5e-46
>Locus_7104.0	BlastHit	gi	55976221	sp	O88544.1	CSN4_MOUSE RecName	Full=COP9 signalosome complex subunit 4Short=SGN4Short=Signalosome subunit 4AltName Full=JAB1-containing signalosome subunit 4	0.0
>Locus_7109.0	BlastHit	gi	81170644	sp	Q6DCX5.1	PCFT_XENLA RecName	Full=Proton-coupled folate transporterAltName Full=Heme carrier protein 1AltName Full=PCFT/HCP1AltName Full=Solute carrier family 46 member 1	4e-09
>Locus_7110.0	BlastHit	gi	41688815	sp	Q9NQZ6.1	ZC4H2_HUMAN RecName	Full=Zinc finger C4H2 domain-containing proteinAltName Full=Hepatocellular carcinoma-associated antigen 127 >gi	62900353	sp	Q68FG0.1	ZC4H2_MOUSE RecName Full=Zinc finger C4H2 domain-containing proteinAltName Full=Hepatocellular carcinoma-associated antigen 127 homolog	4e-38
>Locus_7111.0	BlastHit	gi	74719852	sp	Q9P1C3.1	YN010_HUMAN RecName	Full=Putative uncharacterized protein PRO2829Flags Precursor	8e-07
>Locus_7119.0	BlastHit	gi	311033503	sp	Q9UJU3.2	ZF112_HUMAN RecName	Full=Zinc finger protein 112 homologShort=Zfp-112AltName Full=Zinc finger protein 228	9e-15
>Locus_7125.0	BlastHit	gi	74761930	sp	Q9UFB7.2	ZBT47_HUMAN RecName	Full=Zinc finger and BTB domain-containing protein 47AltName Full=Zinc finger protein 651	3e-33
>Locus_7144.0	BlastHit	gi	12643709	sp	Q01070.1	ESMC_DROME RecName	Full=Enhancer of split mgamma proteinShort=E(spl)mgammaAltName Full=Split locus enhancer protein mB	1e-26
>Locus_7148.0	BlastHit	gi	81910337	sp	Q5XF89.1	AT133_MOUSE RecName	Full=Probable cation-transporting ATPase 13A3	4e-170
>Locus_7153.0	BlastHit	gi	12643867	sp	Q9U4L6.2	TO401_DROME RecName	Full=Mitochondrial import receptor subunit TOM40 homolog 1Short=dtom40AltName Full=Male sterile protein 15AltName Full=Translocase of outer membrane 40 kDa subunit homolog 1	2e-130
>Locus_7159.0	BlastHit	gi	2497510	sp	Q62915.1	CSKP_RAT RecName	Full=Peripheral plasma membrane protein CASKAltName Full=Calcium/calmodulin-dependent serine protein kinase	3e-179
>Locus_7174.0	BlastHit	gi	384872699	sp	P83088.4	FUCTC_DROME RecName	Full=Alpha-(1,3)-fucosyltransferase CAltName Full=Galactoside 3-L-fucosyltransferase	2e-39
>Locus_7186.0	BlastHit	gi	85701134	sp	Q80U62.2	RUBIC_MOUSE RecName	Full=Run domain Beclin-1 interacting and cystein-rich containing proteinShort=Rubicon	3e-18
>Locus_7197.0	BlastHit	gi	50400815	sp	O93470.1	MMP21_XENLA RecName	Full=Matrix metalloproteinase-21Short=MMP-21Short=xMMPFlags Precursor	9e-15
>Locus_7210.0	BlastHit	gi	13124035	sp	Q9XYM0.1	CRK_DROME RecName	Full=Adapter molecule Crk	2e-77
>Locus_7210.0	BlastHit	gi	13124035	sp	Q9XYM0.1	CRK_DROME RecName	Full=Adapter molecule Crk	2e-120
>Locus_7220.0	BlastHit	gi	296439301	sp	P33527.3	MRP1_HUMAN RecName	Full=Multidrug resistance-associated protein 1AltName Full=ATP-binding cassette sub-family C member 1AltName Full=Leukotriene C(4) transporterShort=LTC4 transporter	0.0
>Locus_7234.0	BlastHit	gi	61211283	sp	P69527.1	AMPO_RAT RecName	Full=Aminopeptidase OShort=AP-O	9e-61
>Locus_7238.0	BlastHit	gi	81879603	sp	Q91WL8.1	WWOX_MOUSE RecName	Full=WW domain-containing oxidoreductase	3e-151
>Locus_7240.0	BlastHit	gi	75046422	sp	Q864S8.2	BRCA2_FELCA RecName	Full=Breast cancer type 2 susceptibility protein homologAltName Full=Fanconi anemia group D1 protein homolog	8e-60
>Locus_7244.0	BlastHit	gi	296434391	sp	Q5I7T1.2	AG10B_HUMAN RecName	Full=Putative Dol-P-GlcGlc(2)Man(9)GlcNAc(2)-PP-Dol alpha-1,2-glucosyltransferaseAltName Full=Alpha-1,2-glucosyltransferase ALG10-AAltName Full=Alpha-2-glucosyltransferase ALG10-BAltName Full=Asparagine-linked glycosylation protein 10 homolog BAltName Full=Potassium channel regulator 1	1e-71
>Locus_7288.0	BlastHit	gi	74872019	sp	Q9W0E8.2	ZER1_DROME RecName	Full=Protein zer-1 homologAltName Full=Zyg-11 homolog B-like protein	0.0
>Locus_7292.0	BlastHit	gi	83305801	sp	P91621.2	SIF1_DROME RecName	Full=Protein still life, isoform SIF type 1	1e-13
>Locus_7292.0	BlastHit	gi	83305801	sp	P91621.2	SIF1_DROME RecName	Full=Protein still life, isoform SIF type 1	7e-60
>Locus_7302.0	BlastHit	gi	25453439	sp	P30432.2	FUR2_DROME RecName	Full=Furin-like protease 2Short=Furin-2Flags Precursor	0.0
>Locus_7315.0	BlastHit	gi	81899269	sp	Q8C811.1	S35E2_MOUSE RecName	Full=Solute carrier family 35 member E2	5e-87
>Locus_7316.0	BlastHit	gi	74753376	sp	Q9UL03.1	INT6_HUMAN RecName	Full=Integrator complex subunit 6Short=Int6AltName Full=DBI-1AltName Full=Protein DDX26AltName Full=Protein deleted in cancer 1Short=DICE1	0.0
>Locus_7317.0	BlastHit	gi	226723242	sp	B6YXR2.1	PAN_THEON RecName	Full=Proteasome-activating nucleotidaseShort=PANAltName Full=Proteasomal ATPaseAltName Full=Proteasome regulatory ATPaseAltName Full=Proteasome regulatory particle	6e-12
>Locus_7324.0	BlastHit	gi	74947379	sp	Q9V4A7.2	PLXB_DROME RecName	Full=Plexin-BFlags Precursor	4e-45
>Locus_7336.0	BlastHit	gi	1730113	sp	P98166.1	VLDLR_RAT RecName	Full=Very low-density lipoprotein receptorShort=VLDL receptorShort=VLDL-RFlags Precursor	4e-11
>Locus_7343.0	BlastHit	gi	3183123	sp	O00743.1	PPP6_HUMAN RecName	Full=Serine/threonine-protein phosphatase 6 catalytic subunitShort=PP6C	2e-160
>Locus_7352.0	BlastHit	gi	55584007	sp	Q9VXE5.2	PAKM_DROME RecName	Full=Serine/threonine-protein kinase PAK mbtAltName Full=Protein mushroom bodies tinyAltName Full=p21-activated kinase-related protein	7e-22
>Locus_7366.0	BlastHit	gi	23396594	sp	Q96AY3.1	FKB10_HUMAN RecName	Full=Peptidyl-prolyl cis-trans isomerase FKBP10Short=PPIase FKBP10AltName Full=65 kDa FK506-binding proteinShort=65 kDa FKBPShort=FKBP-65AltName Full=FK506-binding protein 10Short=FKBP-10AltName Full=Immunophilin FKBP65AltName Full=RotamaseFlags Precursor	3e-52
>Locus_7366.0	BlastHit	gi	68056601	sp	Q5RET2.1	FKBP7_PONAB RecName	Full=Peptidyl-prolyl cis-trans isomerase FKBP7Short=PPIase FKBP7AltName Full=FK506-binding protein 7Short=FKBP-7AltName Full=RotamaseFlags Precursor	3e-41
>Locus_7367.0	BlastHit	gi	37537752	sp	Q9R1K5.1	FZR_MOUSE RecName	Full=Fizzy-related protein homologShort=FzrAltName Full=Cdh1/Hct1 homolog	0.0
>Locus_7370.0	BlastHit	gi	81908377	sp	O54963.1	REST_RAT RecName	Full=RE1-silencing transcription factorAltName Full=Neural-restrictive silencer factor	4e-10
>Locus_7377.0	BlastHit	gi	6226943	sp	Q90632.2	MOT3_CHICK RecName	Full=Monocarboxylate transporter 3Short=MCT 3AltName Full=Retinal epithelial membrane proteinAltName Full=Solute carrier family 16 member 8	2e-19
>Locus_7387.0	BlastHit	gi	6919838	sp	Q9X248.1	FABG_THEMA RecName	Full=3-oxoacyl-[acyl-carrier-protein] reductase FabGAltName Full=3-ketoacyl-acyl carrier protein reductaseAltName Full=Beta-Ketoacyl-acyl carrier protein reductaseAltName Full=Beta-ketoacyl-ACP reductase	9e-41
>Locus_7393.0	BlastHit	gi	75571312	sp	Q5ZK82.1	MPPE1_CHICK RecName	Full=Metallophosphoesterase 1AltName Full=Post-GPI attachment to proteins factor 5	2e-107
>Locus_7393.0	BlastHit	gi	123905654	sp	Q0IHA5.1	MPPE1_XENLA RecName	Full=Metallophosphoesterase 1AltName Full=Post-GPI attachment to proteins factor 5	6e-80
>Locus_7397.0	BlastHit	gi	158563972	sp	Q6NUI6.2	CHADL_HUMAN RecName	Full=Chondroadherin-like proteinFlags Precursor	3e-12
>Locus_7397.0	BlastHit	gi	158563972	sp	Q6NUI6.2	CHADL_HUMAN RecName	Full=Chondroadherin-like proteinFlags Precursor	3e-12
>Locus_7404.0	BlastHit	gi	68565462	sp	Q5ZIJ9.1	MIB2_CHICK RecName	Full=E3 ubiquitin-protein ligase MIB2AltName Full=Mind bomb homolog 2	1e-07
>Locus_7409.0	BlastHit	gi	46396031	sp	Q9U572.1	CLOT_PENMO RecName	Full=Hemolymph clottable proteinFlags Precursor	1e-31
>Locus_7412.0	BlastHit	gi	215273916	sp	Q68DY1.2	ZN626_HUMAN RecName	Full=Zinc finger protein 626	1e-28
>Locus_7432.1	BlastHit	gi	82216922	sp	Q90260.1	ASL1B_DANRE RecName	Full=Achaete-scute homolog 1bShort=Zash-1b	3e-20
>Locus_7435.0	BlastHit	gi	81881868	sp	Q9ES53.1	UFD1_RAT RecName	Full=Ubiquitin fusion degradation protein 1 homologShort=UB fusion protein 1	4e-113
>Locus_7438.0	BlastHit	gi	60392921	sp	P11369.2	POL2_MOUSE RecName	Full=Retrovirus-related Pol polyprotein LINE-1AltName Full=Long interspersed element-1Short=L1Includes RecName Full=Reverse transcriptaseIncludes RecName Full=Endonuclease	5e-31
>Locus_7443.0	BlastHit	gi	127773	sp	P24733.1	MYS_AEQIR RecName	Full=Myosin heavy chain, striated muscle	3e-25
>Locus_7444.0	BlastHit	gi	17369913	sp	Q9Y2Y9.1	KLF13_HUMAN RecName	Full=Krueppel-like factor 13AltName Full=Basic transcription element-binding protein 3Short=BTE-binding protein 3AltName Full=Novel Sp1-like zinc finger transcription factor 1AltName Full=RANTES factor of late activated T-lymphocytes 1Short=RFLAT-1AltName Full=Transcription factor BTEB3AltName Full=Transcription factor NSLP1	2e-44
>Locus_7446.0	BlastHit	gi	55976737	sp	Q8IYB9.1	ZN595_HUMAN RecName	Full=Zinc finger protein 595	1e-76
>Locus_7452.0	BlastHit	gi	82268435	sp	Q4SSF5.1	LTOR3_TETNG RecName	Full=Ragulator complex protein LAMTOR3AltName Full=Late endosomal/lysosomal adaptor and MAPK and MTOR activator 3	1e-39
>Locus_7455.0	BlastHit	gi	75073755	sp	Q95JL5.1	WDR16_MACFA RecName	Full=WD repeat-containing protein 16	4e-22
>Locus_7456.0	BlastHit	gi	82082159	sp	Q5ZKJ0.1	CLP1L_CHICK RecName	Full=Cleft lip and palate transmembrane protein 1-like proteinShort=CLPTM1-like protein	0.0
>Locus_7469.0	BlastHit	gi	81895664	sp	Q812A3.1	ANR23_MOUSE RecName	Full=Ankyrin repeat domain-containing protein 23AltName Full=Diabetes-related ankyrin repeat protein	6e-17
>Locus_7473.0	BlastHit	gi	122133521	sp	Q0VCQ8.1	P5I11_BOVIN RecName	Full=Tumor protein p53-inducible protein 11AltName Full=p53-induced gene 11 protein	2e-11
>Locus_7475.0	BlastHit	gi	81878442	sp	Q8K1C7.1	MOT14_MOUSE RecName	Full=Monocarboxylate transporter 14Short=MCT 14AltName Full=Solute carrier family 16 member 14	7e-08
>Locus_7476.0	BlastHit	gi	30172758	sp	Q9V727.1	ASX_DROME RecName	Full=Polycomb protein AsxAltName Full=Additional sex combs	1e-52
>Locus_7477.0	BlastHit	gi	48428688	sp	Q9NRA2.2	S17A5_HUMAN RecName	Full=SialinAltName Full=Membrane glycoprotein HP59AltName Full=Sodium/sialic acid cotransporterShort=ASTAltName Full=Solute carrier family 17 member 5	7e-67
>Locus_7491.0	BlastHit	gi	82180681	sp	Q5XK67.1	RPAC2_XENLA RecName	Full=DNA-directed RNA polymerases I and III subunit RPAC2Short=RNA polymerases I and III subunit AC2AltName Full=AC19AltName Full=DNA-directed RNA polymerase I subunit D	5e-26
>Locus_7511.0	BlastHit	gi	160184877	sp	A6H8I2.1	SGSM3_XENLA RecName	Full=Small G protein signaling modulator 3 homologAltName Full=RUN and TBC1 domain-containing protein 3	0.0
>Locus_7520.0	BlastHit	gi	82192674	sp	Q502I9.1	FCHO2_DANRE RecName	Full=FCH domain only protein 2	3e-103
>Locus_7521.0	BlastHit	gi	52783532	sp	Q96NC0.1	ZMAT2_HUMAN RecName	Full=Zinc finger matrin-type protein 2 >gi	52783533	sp	Q9CPW7.1	ZMAT2_MOUSE RecName Full=Zinc finger matrin-type protein 2	1e-63
>Locus_7523.0	BlastHit	gi	327488198	sp	A6QPN6.1	GILT_BOVIN RecName	Full=Gamma-interferon-inducible lysosomal thiol reductaseAltName Full=IFI30 proteinFlags Precursor	4e-25
>Locus_7525.0	BlastHit	gi	123910239	sp	Q28G25.1	BBS4_XENTR RecName	Full=Bardet-Biedl syndrome 4 protein homolog	7e-47
>Locus_7528.0	BlastHit	gi	20141712	sp	P29508.2	SPB3_HUMAN RecName	Full=Serpin B3AltName Full=Protein T4-AAltName Full=Squamous cell carcinoma antigen 1Short=SCCA-1	3e-16
>Locus_7529.0	BlastHit	gi	81884425	sp	Q6AXC6.1	DDX11_MOUSE RecName	Full=Probable ATP-dependent RNA helicase DDX11AltName Full=DEAD/H box protein 11	1e-58
>Locus_7537.0	BlastHit	gi	212288563	sp	Q6P0X2.2	ZN511_MOUSE RecName	Full=Zinc finger protein 511	1e-12
>Locus_7538.0	BlastHit	gi	61214427	sp	O76050.1	NEU1A_HUMAN RecName	Full=Neuralized-like protein 1AShort=h-neuShort=h-neuralized 1AltName Full=RING finger protein 67	2e-78
>Locus_7549.0	BlastHit	gi	20178235	sp	Q9Y2H8.1	ZN510_HUMAN RecName	Full=Zinc finger protein 510	4e-28
>Locus_7550.0	BlastHit	gi	81885288	sp	Q6P6V7.1	F115E_RAT RecName	Full=Protein FAM115EAltName Full=Experimental autoimmune prostatitis antigen 2 homolog	2e-08
>Locus_7572.0	BlastHit	gi	223635341	sp	B4MU83.1	NMDA1_DROWI RecName	Full=Glutamate [NMDA] receptor subunit 1Flags Precursor	1e-163
>Locus_7579.0	BlastHit	gi	141653	sp	P18729.1	ZG57_XENLA RecName	Full=Gastrula zinc finger protein XlCGF57.1	4e-17
>Locus_7589.0	BlastHit	gi	2496062	sp	Q58010.1	Y590_METJA RecName	Full=Uncharacterized protein MJ0590	2e-14
>Locus_7595.0	BlastHit	gi	81895170	sp	Q80VP0.1	TCPR1_MOUSE RecName	Full=Tectonin beta-propeller repeat-containing protein 1	1e-79
>Locus_7597.0	BlastHit	gi	119368343	sp	Q2TBJ0.1	CL045_BOVIN RecName	Full=Uncharacterized protein C12orf45 homolog	5e-08
>Locus_7598.0	BlastHit	gi	73920744	sp	P35992.3	PTP10_DROME RecName	Full=Tyrosine-protein phosphatase 10DAltName Full=Receptor-linked protein-tyrosine phosphatase 10DShort=DPTP10DFlags Precursor	8e-69
>Locus_7604.0	BlastHit	gi	114149323	sp	Q6ZPV2.2	INO80_MOUSE RecName	Full=DNA helicase INO80AltName Full=INO80 complex subunit AAltName Full=Putative DNA helicase INO80 complex homolog 1	8e-75
>Locus_7610.0	BlastHit	gi	75017031	sp	Q8MQS8.1	SP34_APIME RecName	Full=Venom serine protease 34Short=SP34AltName Allergen=Api m 7Flags Precursor	1e-23
>Locus_7610.0	BlastHit	gi	75017031	sp	Q8MQS8.1	SP34_APIME RecName	Full=Venom serine protease 34Short=SP34AltName Allergen=Api m 7Flags Precursor	1e-24
>Locus_7617.0	BlastHit	gi	93141286	sp	P50222.2	MEOX2_HUMAN RecName	Full=Homeobox protein MOX-2AltName Full=Growth arrest-specific homeoboxAltName Full=Mesenchyme homeobox 2	6e-32
>Locus_7625.0	BlastHit	gi	52000847	sp	Q9WJR5.2	POK3_HUMAN RecName	Full=HERV-K_19q12 provirus ancestral Pol proteinAltName Full=HERV-K(C19) Pol proteinIncludes RecName Full=Reverse transcriptaseShort=RTIncludes RecName Full=Ribonuclease HShort=RNase HIncludes RecName Full=IntegraseShort=IN	4e-19
>Locus_7627.0	BlastHit	gi	384950755	sp	G3V9R3.1	ST1D1_RAT RecName	Full=Sulfotransferase 1 family member D1Short=ST1D1AltName Full=Dopamine sulfotransferase Sult1d1AltName Full=Tyrosine-ester sulfotransferase	2e-45
>Locus_7633.0	BlastHit	gi	2506888	sp	P50538.2	MAD1_MOUSE RecName	Full=Max dimerization protein 1Short=Max dimerizer 1AltName Full=Protein MAD	6e-40
>Locus_7653.0	BlastHit	gi	21264475	sp	Q09225.3	NRF6_CAEEL RecName	Full=Nose resistant to fluoxetine protein 6Short=Protein nrf-6Flags Precursor	4e-11
>Locus_7658.0	BlastHit	gi	74760946	sp	Q96LT9.1	RBM40_HUMAN RecName	Full=RNA-binding protein 40AltName Full=RNA-binding motif protein 40AltName Full=RNA-binding region-containing protein 3AltName Full=U11/U12 small nuclear ribonucleoprotein 65 kDa proteinShort=U11/U12 snRNP 65 kDa proteinShort=U11/U12-65K	1e-27
>Locus_7661.0	BlastHit	gi	172045866	sp	Q2M1P5.2	KIF7_HUMAN RecName	Full=Kinesin-like protein KIF7	1e-37
>Locus_7667.0	BlastHit	gi	123888555	sp	Q1LVE8.1	SF3B3_DANRE RecName	Full=Splicing factor 3B subunit 3	0.0
>Locus_7668.0	BlastHit	gi	46396971	sp	Q8VE62.1	PAIP1_MOUSE RecName	Full=Polyadenylate-binding protein-interacting protein 1Short=PABP-interacting protein 1Short=PAIP-1Short=Poly(A)-binding protein-interacting protein 1	9e-26
>Locus_7669.0	BlastHit	gi	82105075	sp	Q8QHA5.1	DNA2L_XENLA RecName	Full=DNA2-like helicaseAltName Full=DNA replication ATP-dependent helicase-like homolog	2e-142
>Locus_7670.0	BlastHit	gi	2498123	sp	O02833.1	ALS_PAPHA RecName	Full=Insulin-like growth factor-binding protein complex acid labile subunitShort=ALSFlags Precursor	8e-32
>Locus_7671.0	BlastHit	gi	113228	sp	P04751.1	ACTC_XENLA RecName	Full=Actin, alpha cardiac muscle 1AltName Full=Actin alpha 1AltName Full=Alpha-cardiac actinFlags Precursor	7e-13
>Locus_7672.0	BlastHit	gi	22001928	sp	Q9V9Z1.1	RM32_DROME RecName	Full=39S ribosomal protein L32, mitochondrialShort=L32mtShort=MRP-L32Flags Precursor	6e-37
>Locus_7678.0	BlastHit	gi	121958921	sp	Q1HPW4.1	EIF3I_BOMMO RecName	Full=Eukaryotic translation initiation factor 3 subunit IShort=eIF3i	6e-153
>Locus_7687.0	BlastHit	gi	190360036	sp	P85798.1	PROH1_APIME RecName	Full=Prohormone-1Contains RecName Full=Brain peptide LRNQLDIGDLQContains RecName Full=Brain peptide LRNQLDIGDLContains RecName Full=Brain peptide SYWKQCAFNAVSCF-amideFlags Precursor	9e-25
>Locus_7690.0	BlastHit	gi	14424466	sp	P35778.2	VA3_SOLIN RecName	Full=Venom allergen 3AltName Full=Allergen Sol i IIIAltName Full=Venom allergen IIIAltName Allergen=Sol i 3Flags Precursor	8e-16
>Locus_7707.0	BlastHit	gi	20177835	sp	O55013.1	TPPC3_MOUSE RecName	Full=Trafficking protein particle complex subunit 3AltName Full=BET3 homolog >gi	71153350	sp	Q5U1Z2.1	TPPC3_RAT RecName Full=Trafficking protein particle complex subunit 3	6e-82
>Locus_7710.0	BlastHit	gi	30580630	sp	Q8VIG6.2	TRAIP_MOUSE RecName	Full=TRAF-interacting protein	1e-39
>Locus_7733.0	BlastHit	gi	190411624	sp	Q1L673.2	VDRB_DANRE RecName	Full=Vitamin D3 receptor BShort=VDR-BAltName Full=1,25-dihydroxyvitamin D3 receptor BAltName Full=Nuclear receptor subfamily 1 group I member 1-B	2e-16
>Locus_7737.0	BlastHit	gi	32172441	sp	P52013.2	CYP5_CAEEL RecName	Full=Peptidyl-prolyl cis-trans isomerase 5Short=PPIase 5AltName Full=Cyclophilin-5AltName Full=Rotamase 5Flags Precursor	2e-79
>Locus_7745.0	BlastHit	gi	417719	sp	P23396.2	RS3_HUMAN RecName	Full=40S ribosomal protein S3 >gi	91207641	sp	Q3T169.1	RS3_BOVIN RecName Full=40S ribosomal protein S3 >gi	115502828	sp	Q0Z8U2.1	RS3_PIG RecName Full=40S ribosomal protein S3	3e-140
>Locus_7747.0	BlastHit	gi	74870506	sp	Q9VR50.1	S35E1_DROME RecName	Full=Solute carrier family 35 member E1 homolog	3e-55
>Locus_7751.0	BlastHit	gi	37537922	sp	Q13309.2	SKP2_HUMAN RecName	Full=S-phase kinase-associated protein 2AltName Full=Cyclin-A/CDK2-associated protein p45AltName Full=F-box protein Skp2AltName Full=F-box/LRR-repeat protein 1AltName Full=p45skp2	1e-16
>Locus_7761.0	BlastHit	gi	341941149	sp	Q8BTM8.5	FLNA_MOUSE RecName	Full=Filamin-AShort=FLN-AAltName Full=Actin-binding protein 280Short=ABP-280AltName Full=Alpha-filaminAltName Full=Endothelial actin-binding proteinAltName Full=Filamin-1AltName Full=Non-muscle filamin	4e-08
>Locus_7763.0	BlastHit	gi	400513	sp	Q02369.2	NDUB9_BOVIN RecName	Full=NADH dehydrogenase [ubiquinone] 1 beta subcomplex subunit 9AltName Full=Complex I-B22Short=CI-B22AltName Full=NADH-ubiquinone oxidoreductase B22 subunit	5e-36
>Locus_7765.0	BlastHit	gi	118595836	sp	Q3B8G7.1	IR3IP_XENLA RecName	Full=Immediate early response 3-interacting protein 1	3e-25
>Locus_7768.0	BlastHit	gi	14286156	sp	P50882.2	RL9_DROME RecName	Full=60S ribosomal protein L9	2e-86
>Locus_7769.0	BlastHit	gi	41688503	sp	Q8MQJ9.2	BRAT_DROME RecName	Full=Brain tumor protein	0.0
>Locus_7775.0	BlastHit	gi	1350976	sp	P49154.1	RS2_URECA RecName	Full=40S ribosomal protein S2	3e-138
>Locus_7783.0	BlastHit	gi	60416352	sp	Q06453.2	AL_DROME RecName	Full=Homeobox protein aristaless	4e-41
>Locus_7786.0	BlastHit	gi	13124382	sp	Q94526.2	ORK1_DROME RecName	Full=Open rectifier potassium channel protein 1AltName Full=Two pore domain potassium channel Ork1	3e-30
>Locus_7787.0	BlastHit	gi	122129633	sp	Q7K237.1	C1GLT_DROME RecName	Full=Glycoprotein-N-acetylgalactosamine 3-beta-galactosyltransferase 1AltName Full=Core 1 O-glycan T-synthaseAltName Full=Core 1 UDP-galactoseN-acetylgalactosamine-alpha-R beta 1,3-galactosyltransferase 1AltName Full=Core 1 beta1,3-galactosyltransferase 1Short=C1GalT1Short=Core 1 beta3-Gal-T1	2e-27
>Locus_7789.0	BlastHit	gi	14286121	sp	O18640.2	GBLP_DROME RecName	Full=Guanine nucleotide-binding protein subunit beta-like proteinAltName Full=Receptor of activated protein kinase C homolog	0.0
>Locus_7794.0	BlastHit	gi	75057813	sp	Q5E9N4.1	AADAT_BOVIN RecName	Full=Kynurenine/alpha-aminoadipate aminotransferase, mitochondrialShort=KAT/AadATAltName Full=2-aminoadipate aminotransferaseAltName Full=2-aminoadipate transaminaseAltName Full=Alpha-aminoadipate aminotransferaseShort=AadATAltName Full=Kynurenine aminotransferase IIAltName Full=Kynurenine--oxoglutarate aminotransferase IIAltName Full=Kynurenine--oxoglutarate transaminase 2AltName Full=Kynurenine…	3e-75
>Locus_7794.0	BlastHit	gi	75057813	sp	Q5E9N4.1	AADAT_BOVIN RecName	Full=Kynurenine/alpha-aminoadipate aminotransferase, mitochondrialShort=KAT/AadATAltName Full=2-aminoadipate aminotransferaseAltName Full=2-aminoadipate transaminaseAltName Full=Alpha-aminoadipate aminotransferaseShort=AadATAltName Full=Kynurenine aminotransferase IIAltName Full=Kynurenine--oxoglutarate aminotransferase IIAltName Full=Kynurenine--oxoglutarate transaminase 2AltName Full=Kynurenine…	2e-108
>Locus_7796.0	BlastHit	gi	61211698	sp	O43825.1	B3GT2_HUMAN RecName	Full=Beta-1,3-galactosyltransferase 2Short=Beta-1,3-GalTase 2Short=Beta3Gal-T2Short=Beta3GalT2AltName Full=UDP-galactose2-acetamido-2-deoxy-D-glucose 3beta-galactosyltransferase 2	8e-23
>Locus_7797.0	BlastHit	gi	20140777	sp	Q9CQ69.3	QCR8_MOUSE RecName	Full=Cytochrome b-c1 complex subunit 8AltName Full=Complex III subunit 8AltName Full=Complex III subunit VIIIAltName Full=Ubiquinol-cytochrome c reductase complex 9.5 kDa proteinAltName Full=Ubiquinol-cytochrome c reductase complex ubiquinone-binding protein QP-C	2e-22
>Locus_7798.0	BlastHit	gi	6014962	sp	Q91611.1	DHHB_XENLA RecName	Full=Desert hedgehog protein BAltName Full=Desert hedgehog protein 2Short=DHH-2AltName Full=Hedgehog protein 4AltName Full=X-HH4Contains RecName Full=Desert hedgehog protein B N-productContains RecName Full=Desert hedgehog protein B C-productFlags Precursor	5e-08
>Locus_7810.0	BlastHit	gi	82225861	sp	Q4V7T8.1	ROP1L_XENLA RecName	Full=Ropporin-1-like protein	3e-26
>Locus_7811.0	BlastHit	gi	78099820	sp	Q9D3D9.1	ATPD_MOUSE RecName	Full=ATP synthase subunit delta, mitochondrialAltName Full=F-ATPase delta subunitFlags Precursor	3e-34
>Locus_7812.0	BlastHit	gi	400515	sp	Q02370.2	NDUA2_BOVIN RecName	Full=NADH dehydrogenase [ubiquinone] 1 alpha subcomplex subunit 2AltName Full=Complex I-B8Short=CI-B8AltName Full=NADH-ubiquinone oxidoreductase B8 subunit	6e-32
>Locus_7815.0	BlastHit	gi	6093472	sp	O43676.3	NDUB3_HUMAN RecName	Full=NADH dehydrogenase [ubiquinone] 1 beta subcomplex subunit 3AltName Full=Complex I-B12Short=CI-B12AltName Full=NADH-ubiquinone oxidoreductase B12 subunit >gi	115502311	sp	Q0MQD1.3	NDUB3_GORGO RecName Full=NADH dehydrogenase [ubiquinone] 1 beta subcomplex subunit 3AltName Full=Complex I-B12Short=CI-B12AltName Full=NADH-ubiquinone oxidoreductase B12 subunit >gi	115502312	sp	Q0MQD2.3	NDUB3_PANTR RecName Full=NADH dehydrogenase [ubiquinone] 1 beta subcomplex subunit 3AltName Full=Complex I-B12Short=CI-B12AltName Full=NADH-ubiquinone oxidoreductase B12 subunit	9e-11
>Locus_7816.0	BlastHit	gi	74756617	sp	Q5THJ4.1	VP13D_HUMAN RecName	Full=Vacuolar protein sorting-associated protein 13D	0.0
>Locus_7818.0	BlastHit	gi	341940577	sp	O88379.3	BAZ1A_MOUSE RecName	Full=Bromodomain adjacent to zinc finger domain protein 1AAltName Full=Cbp146	2e-43
>Locus_7823.0	BlastHit	gi	122049032	sp	Q4GXG7.1	RL18_TIMBA RecName	Full=60S ribosomal protein L18	3e-90
>Locus_7825.0	BlastHit	gi	162416137	sp	A7E305.1	K0913_BOVIN RecName	Full=Zinc finger SWIM domain-containing protein KIAA0913	4e-88
>Locus_7828.0	BlastHit	gi	85701142	sp	Q3SZ71.1	MPPB_BOVIN RecName	Full=Mitochondrial-processing peptidase subunit betaAltName Full=Beta-MPPFlags Precursor	0.0
>Locus_7834.0	BlastHit	gi	115502392	sp	Q14549.2	GBX1_HUMAN RecName	Full=Homeobox protein GBX-1AltName Full=Gastrulation and brain-specific homeobox protein 1	1e-40
>Locus_7846.0	BlastHit	gi	10720059	sp	Q9XYN0.1	INX1_SCHAM RecName	Full=Innexin inx1Short=Innexin-1AltName Full=G-Inx1	1e-140
>Locus_7848.0	BlastHit	gi	1709356	sp	P51143.1	SC6A2_BOVIN RecName	Full=Sodium-dependent noradrenaline transporterAltName Full=Norepinephrine transporterShort=NETAltName Full=Solute carrier family 6 member 2	8e-19
>Locus_7851.0	BlastHit	gi	14423714	sp	Q9U5P1.1	FABP_LEPDS RecName	Full=Fatty acid-binding proteinAltName Allergen=Lep d 13	4e-16
>Locus_7859.0	BlastHit	gi	82183483	sp	Q6DIY8.1	M17L2_XENTR RecName	Full=Mpv17-like protein 2	9e-53
>Locus_7866.0	BlastHit	gi	300681185	sp	B0WC46.1	TRET1_CULQU RecName	Full=Facilitated trehalose transporter Tret1	3e-33
>Locus_7868.0	BlastHit	gi	74733570	sp	Q9H3F6.1	BACD3_HUMAN RecName	Full=BTB/POZ domain-containing adapter for CUL3-mediated RhoA degradation protein 3Short=hBACURD3AltName Full=BTB/POZ domain-containing protein KCTD10AltName Full=Potassium channel tetramerization domain-containing protein 10	1e-111
>Locus_7874.0	BlastHit	gi	29839346	sp	Q8HYW0.1	FA13A_BOVIN RecName	Full=Protein FAM13AAltName Full=Protein Precm1	4e-28
>Locus_7881.0	BlastHit	gi	85681027	sp	Q9NHE5.2	CAPS_DROME RecName	Full=Calcium-dependent secretion activatorAltName Full=Calcium-activated protein for secretionAltName Full=dCAPS	5e-96
>Locus_7881.1	BlastHit	gi	85681027	sp	Q9NHE5.2	CAPS_DROME RecName	Full=Calcium-dependent secretion activatorAltName Full=Calcium-activated protein for secretionAltName Full=dCAPS	1e-144
>Locus_7883.0	BlastHit	gi	46577037	sp	Q8BZH4.2	POGZ_MOUSE RecName	Full=Pogo transposable element with ZNF domain	1e-21
>Locus_7884.0	BlastHit	gi	136424	sp	P00765.1	TRYP_ASTFL RecName	Full=Trypsin-1AltName Full=Trypsin I	4e-62
>Locus_7886.0	BlastHit	gi	41688803	sp	Q9HAY6.1	BCDO1_HUMAN RecName	Full=Beta,beta-carotene 15,15'-monooxygenaseAltName Full=Beta-carotene dioxygenase 1	2e-18
>Locus_7899.0	BlastHit	gi	3122413	sp	Q15012.1	LAP4A_HUMAN RecName	Full=Lysosomal-associated transmembrane protein 4AAltName Full=Golgi 4-transmembrane-spanning transporter MTP >gi	75041882	sp	Q5RAH0.1	LAP4A_PONAB RecName Full=Lysosomal-associated transmembrane protein 4A	1e-18
>Locus_7900.0	BlastHit	gi	74872712	sp	Q9W4L1.2	RM33_DROME RecName	Full=39S ribosomal protein L33, mitochondrialShort=L33mtShort=MRP-L33	2e-15
>Locus_7901.0	BlastHit	gi	45476775	sp	O95373.1	IPO7_HUMAN RecName	Full=Importin-7Short=Imp7AltName Full=Ran-binding protein 7Short=RanBP7	3e-23
>Locus_7905.0	BlastHit	gi	27734548	sp	Q9JHI3.1	SO2B1_RAT RecName	Full=Solute carrier organic anion transporter family member 2B1AltName Full=Organic anion transporter moatp1AltName Full=Solute carrier family 21 member 9	2e-12
>Locus_7912.0	BlastHit	gi	131616	sp	P22102.1	PUR2_HUMAN RecName	Full=Trifunctional purine biosynthetic protein adenosine-3Includes RecName Full=Phosphoribosylamine--glycine ligaseAltName Full=Glycinamide ribonucleotide synthetaseShort=GARSAltName Full=Phosphoribosylglycinamide synthetaseIncludes RecName Full=Phosphoribosylformylglycinamidine cyclo-ligaseAltName Full=AIR synthaseShort=AIRSAltName Full=Phosphoribosyl-aminoimidazole synthetaseIncludes RecName Fu…	5e-123
>Locus_7928.0	BlastHit	gi	59896669	sp	Q9D0R2.2	SYTC_MOUSE RecName	Full=Threonine--tRNA ligase, cytoplasmicAltName Full=Threonyl-tRNA synthetaseShort=ThrRS	0.0
>Locus_7928.0	BlastHit	gi	110287979	sp	Q3ZBV8.1	SYTC_BOVIN RecName	Full=Threonine--tRNA ligase, cytoplasmicAltName Full=Threonyl-tRNA synthetaseShort=ThrRS	0.0
>Locus_7928.0	BlastHit	gi	59896669	sp	Q9D0R2.2	SYTC_MOUSE RecName	Full=Threonine--tRNA ligase, cytoplasmicAltName Full=Threonyl-tRNA synthetaseShort=ThrRS	0.0
>Locus_7930.0	BlastHit	gi	116444	sp	P17972.1	KCNAW_DROME RecName	Full=Potassium voltage-gated channel protein ShawAltName Full=Shaw2	3e-111
>Locus_7934.0	BlastHit	gi	338817955	sp	Q8VI47.2	MRP2_MOUSE RecName	Full=Canalicular multispecific organic anion transporter 1AltName Full=ATP-binding cassette sub-family C member 2	7e-17
>Locus_7935.0	BlastHit	gi	332278252	sp	P17039.5	ZNF30_HUMAN RecName	Full=Zinc finger protein 30AltName Full=Zinc finger protein KOX28	2e-18
>Locus_7939.0	BlastHit	gi	400525	sp	Q02372.1	NDUB8_BOVIN RecName	Full=NADH dehydrogenase [ubiquinone] 1 beta subcomplex subunit 8, mitochondrialAltName Full=Complex I-ASHIShort=CI-ASHIAltName Full=NADH-ubiquinone oxidoreductase ASHI subunitFlags Precursor	4e-36
>Locus_7943.0	BlastHit	gi	6093786	sp	O73817.1	PSB3_ONCMY RecName	Full=Proteasome subunit beta type-3AltName Full=Proteasome chain 13AltName Full=Proteasome component C10-IIAltName Full=Proteasome theta chain	8e-105
>Locus_7951.0	BlastHit	gi	218512146	sp	Q96AY4.4	TTC28_HUMAN RecName	Full=Tetratricopeptide repeat protein 28Short=TPR repeat protein 28	1e-97
>Locus_7953.0	BlastHit	gi	74870864	sp	Q9VTH4.1	SCLLA_DROME RecName	Full=Protein scyllaAltName Full=Protein regulated in development and DNA damage response 2Short=REDD-2	2e-08
>Locus_7958.0	BlastHit	gi	341940690	sp	Q61555.2	FBN2_MOUSE RecName	Full=Fibrillin-2Flags Precursor	0.0
>Locus_7961.0	BlastHit	gi	338818034	sp	P0CY46.1	EGFR_APIME RecName	Full=Epidermal growth factor receptorShort=Egfr	2e-71
>Locus_7975.0	BlastHit	gi	108860907	sp	Q3MHN0.1	PSB6_BOVIN RecName	Full=Proteasome subunit beta type-6Flags Precursor	4e-97
>Locus_7987.0	BlastHit	gi	17368245	sp	P58374.1	RL30_BRABE RecName	Full=60S ribosomal protein L30	4e-29
>Locus_7987.0	BlastHit	gi	17368245	sp	P58374.1	RL30_BRABE RecName	Full=60S ribosomal protein L30	4e-61
>Locus_7989.0	BlastHit	gi	30316295	sp	Q9PLI5.2	Y114_CHLMU RecName	Full=Uncharacterized protein TC_0114	8e-09
>Locus_8002.0	BlastHit	gi	221271929	sp	A9UL78.1	CEP19_XENTR RecName	Full=Centrosomal protein of 19 kDa	6e-26
>Locus_8006.0	BlastHit	gi	74738689	sp	Q7Z429.1	LFG1_HUMAN RecName	Full=Protein lifeguard 1AltName Full=Glutamate [NMDA] receptor-associated protein 1AltName Full=NMDA receptor glutamate-binding subunitAltName Full=Putative MAPK-activating protein PM02AltName Full=Transmembrane BAX inhibitor motif-containing protein 3	6e-58
>Locus_8008.0	BlastHit	gi	20454871	sp	Q9XZT6.1	DNK_DROME RecName	Full=Deoxynucleoside kinaseAltName Full=Deoxyribonucleoside kinaseShort=Dm-dNKAltName Full=Multispecific deoxynucleoside kinase	4e-46
>Locus_8019.0	BlastHit	gi	1173033	sp	P45842.2	RL34_AEDAL RecName	Full=60S ribosomal protein L34AltName Full=L31	1e-35
>Locus_8020.0	BlastHit	gi	73621365	sp	Q5EBL8.2	PDZ11_HUMAN RecName	Full=PDZ domain-containing protein 11	2e-43
>Locus_8021.0	BlastHit	gi	124053419	sp	Q5EAR5.2	TRPT1_DANRE RecName	Full=tRNA 2'-phosphotransferase 1	1e-62
>Locus_8024.0	BlastHit	gi	133047	sp	P02402.2	RLA1_ARTSA RecName	Full=60S acidic ribosomal protein P1AltName Full=eL12'/ eL12'-P	2e-26
>Locus_8028.0	BlastHit	gi	296452869	sp	O75626.2	PRDM1_HUMAN RecName	Full=PR domain zinc finger protein 1AltName Full=BLIMP-1AltName Full=Beta-interferon gene positive regulatory domain I-binding factorAltName Full=PR domain-containing protein 1AltName Full=Positive regulatory domain I-binding factor 1Short=PRDI-BF1Short=PRDI-binding factor 1	4e-07
>Locus_8032.0	BlastHit	gi	81867523	sp	Q91ZX7.1	LRP1_MOUSE RecName	Full=Prolow-density lipoprotein receptor-related protein 1Short=LRP-1AltName Full=Alpha-2-macroglobulin receptorShort=A2MRAltName CD_antigen=CD91Contains RecName Full=Low-density lipoprotein receptor-related protein 1 85 kDa subunitShort=LRP-85Contains RecName Full=Low-density lipoprotein receptor-related protein 1 515 kDa subunitShort=LRP-515Contains RecName Full=Low-density lipoprotein receptor…	6e-12
>Locus_8042.0	BlastHit	gi	1703137	sp	P53464.1	ACTM_HELTB RecName	Full=Actin, cytoskeletalAltName Full=MFlags Precursor	5e-22
>Locus_8044.0	BlastHit	gi	20139854	sp	Q9VXX8.1	RL371_DROME RecName	Full=Probable 60S ribosomal protein L37-A	6e-44
>Locus_8057.0	BlastHit	gi	384955520	sp	Q56WD3.2	UN931_ARATH RecName	Full=UNC93-like protein 1 >gi	384955526	sp	Q8LG53.2	UN932_ARATH RecName Full=UNC93-like protein 2	1e-39
>Locus_8058.0	BlastHit	gi	166218983	sp	A1L1W9.1	MOT10_DANRE RecName	Full=Monocarboxylate transporter 10Short=MCT 10AltName Full=Solute carrier family 16 member 10	4e-115
>Locus_8063.0	BlastHit	gi	14286106	sp	P23792.2	DISC_DROME RecName	Full=Protein disconnected	2e-43
>Locus_8069.0	BlastHit	gi	117615	sp	P00766.1	CTRA_BOVIN RecName	Full=Chymotrypsinogen AContains RecName Full=Chymotrypsin A chain AContains RecName Full=Chymotrypsin A chain BContains RecName Full=Chymotrypsin A chain CFlags Precursor	1e-44
>Locus_8073.0	BlastHit	gi	166229089	sp	Q3UTY6.2	THSD4_MOUSE RecName	Full=Thrombospondin type-1 domain-containing protein 4AltName Full=A disintegrin and metalloproteinase with thrombospondin motifs-like protein 6Short=ADAMTS-like protein 6Short=ADAMTSL-6AltName Full=ADAMTS-like protein 4Short=ADAMTSL-4Flags Precursor	5e-41
>Locus_8076.0	BlastHit	gi	229462993	sp	Q9VEG6.3	PERC_DROME RecName	Full=Chorion peroxidaseAltName Full=Peroxinectin-related proteinShort=DpxtFlags Precursor	2e-20
>Locus_8077.0	BlastHit	gi	75042634	sp	Q5RFE0.1	TX261_PONAB RecName	Full=Protein TEX261	1e-36
>Locus_8089.0	BlastHit	gi	82206301	sp	Q6YGZ5.1	BMAL1_TYTAL RecName	Full=Aryl hydrocarbon receptor nuclear translocator-like protein 1AltName Full=Brain and muscle ARNT-like 1	3e-61
>Locus_8092.0	BlastHit	gi	75043906	sp	Q6QNF3.1	PGFRB_CANFA RecName	Full=Platelet-derived growth factor receptor betaShort=PDGF-R-betaShort=PDGFR-betaAltName Full=Beta platelet-derived growth factor receptorAltName Full=Beta-type platelet-derived growth factor receptorAltName Full=CD140 antigen-like family member BAltName Full=Platelet-derived growth factor receptor 1Short=PDGFR-1AltName CD_antigen=CD140bFlags Precursor	5e-65
>Locus_8097.0	BlastHit	gi	118573801	sp	Q3U827.2	RN180_MOUSE RecName	Full=E3 ubiquitin-protein ligase RNF180AltName Full=RING finger protein 180	6e-14
>Locus_8099.0	BlastHit	gi	31340370	sp	Q9NB33.3	RL44_AEDTR RecName	Full=60S ribosomal protein L44	5e-48
>Locus_8099.0	BlastHit	gi	31340370	sp	Q9NB33.3	RL44_AEDTR RecName	Full=60S ribosomal protein L44	4e-47
>Locus_8109.0	BlastHit	gi	123796006	sp	Q0VEE6.1	ZN800_MOUSE RecName	Full=Zinc finger protein 800	4e-10
>Locus_8120.0	BlastHit	gi	56757368	sp	P07248.2	ADR1_YEAST RecName	Full=Regulatory protein ADR1	6e-08
>Locus_8129.0	BlastHit	gi	32699521	sp	Q80ZQ5.2	JAZF1_MOUSE RecName	Full=Juxtaposed with another zinc finger protein 1	8e-26
>Locus_8129.0	BlastHit	gi	32699521	sp	Q80ZQ5.2	JAZF1_MOUSE RecName	Full=Juxtaposed with another zinc finger protein 1	2e-26
>Locus_8129.0	BlastHit	gi	32699521	sp	Q80ZQ5.2	JAZF1_MOUSE RecName	Full=Juxtaposed with another zinc finger protein 1	1e-25
>Locus_8132.0	BlastHit	gi	2494179	sp	Q91684.1	DPOG1_XENLA RecName	Full=DNA polymerase subunit gamma-1AltName Full=Mitochondrial DNA polymerase catalytic subunit	2e-51
>Locus_8133.0	BlastHit	gi	20139848	sp	Q9U3U0.1	RLA0_CERCA RecName	Full=60S acidic ribosomal protein P0Short=CcP0	2e-152
>Locus_8138.0	BlastHit	gi	75042058	sp	Q5RBN8.1	LIN54_PONAB RecName	Full=Protein lin-54 homolog	5e-75
>Locus_8140.0	BlastHit	gi	122142415	sp	Q0VCJ7.1	RERG_BOVIN RecName	Full=Ras-related and estrogen-regulated growth inhibitor	7e-41
>Locus_8141.0	BlastHit	gi	116241339	sp	Q07864.5	DPOE1_HUMAN RecName	Full=DNA polymerase epsilon catalytic subunit AAltName Full=DNA polymerase II subunit A	2e-111
>Locus_8144.0	BlastHit	gi	82188730	sp	Q7ZVZ6.1	PREP_DANRE RecName	Full=Presequence protease, mitochondrialAltName Full=Pitrilysin metalloproteinase 1Flags Precursor	0.0
>Locus_8160.0	BlastHit	gi	108884832	sp	Q5R5C5.2	NOX4_PONAB RecName	Full=NADPH oxidase 4	5e-28
>Locus_8165.0	BlastHit	gi	2500360	sp	Q63507.3	RL14_RAT RecName	Full=60S ribosomal protein L14	1e-36
>Locus_8166.0	BlastHit	gi	75060399	sp	Q56K03.3	RL27A_BOVIN RecName	Full=60S ribosomal protein L27a	7e-63
>Locus_8169.0	BlastHit	gi	12644106	sp	P08155.2	KRUH_DROME RecName	Full=Krueppel homologous protein 1	5e-09
>Locus_8171.0	BlastHit	gi	74835253	sp	Q27081.1	CFB_TACTR RecName	Full=Clotting factor BAltName Full=Coagulation factor BContains RecName Full=Clotting factor B light chainContains RecName Full=Clotting factor B heavy chainFlags Precursor	3e-07
>Locus_8174.0	BlastHit	gi	122142858	sp	Q2T9U5.1	REXON_BOVIN RecName	Full=Putative RNA exonuclease NEF-sp	5e-43
>Locus_8177.0	BlastHit	gi	12585194	sp	Q9U505.1	ATP9_MANSE RecName	Full=ATP synthase lipid-binding protein, mitochondrialAltName Full=ATPase protein 9AltName Full=ATPase subunit cFlags Precursor	2e-22
>Locus_8178.0	BlastHit	gi	74966877	sp	Q23551.3	UNC22_CAEEL RecName	Full=TwitchinAltName Full=Uncoordinated protein 22	1e-106
>Locus_8184.0	BlastHit	gi	74732564	sp	Q96NG8.1	ZN582_HUMAN RecName	Full=Zinc finger protein 582	9e-35
>Locus_8193.0	BlastHit	gi	74860193	sp	Q6RG02.2	VIT_FENME RecName	Full=VitellogeninContains RecName Full=VitellinFlags Precursor	6e-15
>Locus_8199.0	BlastHit	gi	2494383	sp	Q64176.1	EST1E_MOUSE RecName	Full=Carboxylesterase 1EAltName Full=EgasynAltName Full=Liver carboxylesterase 22Short=Es-22Short=Esterase-22Flags Precursor	6e-09
>Locus_8200.0	BlastHit	gi	122064896	sp	Q2TA39.1	ZMAT5_BOVIN RecName	Full=Zinc finger matrin-type protein 5AltName Full=U11/U12 small nuclear ribonucleoprotein 20 kDa proteinShort=U11/U12 snRNP 20 kDa protein	2e-25
>Locus_8207.0	BlastHit	gi	548350	sp	P21359.2	NF1_HUMAN RecName	Full=NeurofibrominAltName Full=Neurofibromatosis-related protein NF-1Contains RecName Full=Neurofibromin truncated	5e-101
>Locus_8208.0	BlastHit	gi	60416385	sp	P55935.2	RS9_DROME RecName	Full=40S ribosomal protein S9	1e-71
>Locus_8208.0	BlastHit	gi	60416385	sp	P55935.2	RS9_DROME RecName	Full=40S ribosomal protein S9	5e-106
>Locus_8209.0	BlastHit	gi	74966877	sp	Q23551.3	UNC22_CAEEL RecName	Full=TwitchinAltName Full=Uncoordinated protein 22	7e-53
>Locus_8209.0	BlastHit	gi	74966877	sp	Q23551.3	UNC22_CAEEL RecName	Full=TwitchinAltName Full=Uncoordinated protein 22	1e-51
>Locus_8213.0	BlastHit	gi	123789592	sp	Q2VWP9.1	PRTG_RAT RecName	Full=ProtogeninAltName Full=Protein Shen-DanFlags Precursor	9e-10
>Locus_8217.0	BlastHit	gi	45644987	sp	P33244.2	FTZF1_DROME RecName	Full=Nuclear hormone receptor FTZ-F1AltName Full=FTZ-F1 alphaAltName Full=Nuclear receptor subfamily 5 group A member 3	3e-101
>Locus_8218.0	BlastHit	gi	74967036	sp	Q24423.1	NOC_DROME RecName	Full=Zinc finger protein NocAltName Full=Zinc finger protein NocA	2e-11
>Locus_8220.0	BlastHit	gi	34222766	sp	O55047.2	TLK2_MOUSE RecName	Full=Serine/threonine-protein kinase tousled-like 2AltName Full=PKU-alphaAltName Full=Tousled-like kinase 2	0.0
>Locus_8220.0	BlastHit	gi	34222766	sp	O55047.2	TLK2_MOUSE RecName	Full=Serine/threonine-protein kinase tousled-like 2AltName Full=PKU-alphaAltName Full=Tousled-like kinase 2	0.0
>Locus_8223.0	BlastHit	gi	20137573	sp	Q9W141.1	ATPK_DROME RecName	Full=Putative ATP synthase subunit f, mitochondrial	9e-53
>Locus_8237.1	BlastHit	gi	74901606	sp	Q5G5C4.1	RS3A_PERAM RecName	Full=40S ribosomal protein S3a	1e-132
>Locus_8241.0	BlastHit	gi	146291076	sp	Q7LHG5.2	YI31B_YEAST RecName	Full=Transposon Ty3-I Gag-Pol polyproteinAltName Full=Gag3-Pol3AltName Full=Transposon Ty3-2 TYA-TYB polyproteinContains RecName Full=Capsid proteinShort=CAAltName Full=p24Contains RecName Full=Spacer peptide p3Contains RecName Full=Nucleocapsid protein p11Short=NCContains RecName Full=Ty3 proteaseShort=PRAltName Full=p16Contains RecName Full=Spacer peptide JContains RecName Full=Reverse transcri…	9e-13
>Locus_8253.1	BlastHit	gi	61211702	sp	O54904.2	B3GT1_MOUSE RecName	Full=Beta-1,3-galactosyltransferase 1Short=Beta-1,3-GalTase 1Short=Beta3Gal-T1Short=Beta3GalT1AltName Full=UDP-GalbetaGlcNAc beta 1,3-galactosyltransferase-IAltName Full=UDP-galactosebeta-N-acetyl-glucosamine-beta-1,3-galactosyltransferase 1 >gi	61211788	sp	Q7JK24.1	B3GT1_GORGO RecName Full=Beta-1,3-galactosyltransferase 1Short=Beta-1,3-GalTase 1Short=Beta3Gal-T1Short=Beta3GalT1AltName Full=UDP-galactosebeta-N-acetyl-glucosamine-beta-1,3-galactosyltransferase 1 >gi	61211790	sp	Q7JK25.1	B3GT1_PANPA RecName Full=Beta-1,3-galactosyltransferase 1Short=Beta-1,3-GalTase 1Short=Beta3Gal-T1Short=Beta3GalT1AltName Full=UDP-galactosebeta-N-acetyl-glucosamine-beta-1,3-galactosyltransferase 1 >gi	61211791	sp	Q7JK26.1	B3GT1_PANTR RecName Full=Beta-1,3-galactosyltransferase 1Short=Beta-1,3-GalTase 1Short=Beta3Gal-T1Short=Beta3GalT1AltName Full=UDP-galactosebeta-N-acetyl-glucosamine-beta-1,3-galactosyltransferase 1 >gi	61212133	sp	Q9MYM7.1	B3GT1_PONPY RecName Full=Beta-1,3-galactosyltransferase 1Short=Beta-1,3-GalTase 1Short=Beta3Gal-T1Short=Beta3GalT1AltName Full=UDP-galactosebeta-N-acetyl-glucosamine-beta-1,3-galactosyltransferase 1 >gi	61212254	sp	Q9Y5Z6.1	B3GT1_HUMAN RecName Full=Beta-1,3-galactosyltransferase 1Short=Beta-1,3-GalTase 1Short=Beta3Gal-T1Short=Beta3GalT1AltName Full=UDP-galactosebeta-N-acetyl-glucosamine-beta-1,3-galactosyltransferase 1	3e-30
>Locus_8255.0	BlastHit	gi	122797	sp	P80096.1	HCYC_PANIN RecName	Full=Hemocyanin C chain	1e-52
>Locus_8258.0	BlastHit	gi	341941200	sp	Q8R0G9.2	NU133_MOUSE RecName	Full=Nuclear pore complex protein Nup133AltName Full=133 kDa nucleoporinAltName Full=Nucleoporin Nup133	3e-21
>Locus_8262.0	BlastHit	gi	172045599	sp	A8CAG3.1	RL17_PHLPP RecName	Full=60S ribosomal protein L17	5e-78
>Locus_8265.0	BlastHit	gi	124012093	sp	Q86XK2.3	FBX11_HUMAN RecName	Full=F-box only protein 11AltName Full=Vitiligo-associated protein 1Short=VIT-1	0.0
>Locus_8282.0	BlastHit	gi	61211702	sp	O54904.2	B3GT1_MOUSE RecName	Full=Beta-1,3-galactosyltransferase 1Short=Beta-1,3-GalTase 1Short=Beta3Gal-T1Short=Beta3GalT1AltName Full=UDP-GalbetaGlcNAc beta 1,3-galactosyltransferase-IAltName Full=UDP-galactosebeta-N-acetyl-glucosamine-beta-1,3-galactosyltransferase 1 >gi	61211788	sp	Q7JK24.1	B3GT1_GORGO RecName Full=Beta-1,3-galactosyltransferase 1Short=Beta-1,3-GalTase 1Short=Beta3Gal-T1Short=Beta3GalT1AltName Full=UDP-galactosebeta-N-acetyl-glucosamine-beta-1,3-galactosyltransferase 1 >gi	61211790	sp	Q7JK25.1	B3GT1_PANPA RecName Full=Beta-1,3-galactosyltransferase 1Short=Beta-1,3-GalTase 1Short=Beta3Gal-T1Short=Beta3GalT1AltName Full=UDP-galactosebeta-N-acetyl-glucosamine-beta-1,3-galactosyltransferase 1 >gi	61211791	sp	Q7JK26.1	B3GT1_PANTR RecName Full=Beta-1,3-galactosyltransferase 1Short=Beta-1,3-GalTase 1Short=Beta3Gal-T1Short=Beta3GalT1AltName Full=UDP-galactosebeta-N-acetyl-glucosamine-beta-1,3-galactosyltransferase 1 >gi	61212133	sp	Q9MYM7.1	B3GT1_PONPY RecName Full=Beta-1,3-galactosyltransferase 1Short=Beta-1,3-GalTase 1Short=Beta3Gal-T1Short=Beta3GalT1AltName Full=UDP-galactosebeta-N-acetyl-glucosamine-beta-1,3-galactosyltransferase 1 >gi	61212254	sp	Q9Y5Z6.1	B3GT1_HUMAN RecName Full=Beta-1,3-galactosyltransferase 1Short=Beta-1,3-GalTase 1Short=Beta3Gal-T1Short=Beta3GalT1AltName Full=UDP-galactosebeta-N-acetyl-glucosamine-beta-1,3-galactosyltransferase 1	4e-35
>Locus_8283.0	BlastHit	gi	322510082	sp	Q14191.2	WRN_HUMAN RecName	Full=Werner syndrome ATP-dependent helicaseAltName Full=DNA helicase, RecQ-like type 3Short=RecQ3AltName Full=Exonuclease WRNAltName Full=RecQ protein-like 2	8e-39
>Locus_8284.0	BlastHit	gi	82179720	sp	Q5PQZ7.1	POPD1_DANRE RecName	Full=Blood vessel epicardial substanceShort=BVESAltName Full=Popeye domain-containing protein 1Short=Popeye protein 1	2e-43
>Locus_8284.0	BlastHit	gi	82179720	sp	Q5PQZ7.1	POPD1_DANRE RecName	Full=Blood vessel epicardial substanceShort=BVESAltName Full=Popeye domain-containing protein 1Short=Popeye protein 1	3e-43
>Locus_8288.0	BlastHit	gi	281312464	sp	B4N208.1	UBE2S_DROWI RecName	Full=Ubiquitin-conjugating enzyme E2 SAltName Full=Ubiquitin carrier protein SAltName Full=Ubiquitin-protein ligase S	7e-85
>Locus_8290.0	BlastHit	gi	342187326	sp	Q9ESJ0.2	XPO4_MOUSE RecName	Full=Exportin-4Short=Exp4	0.0
>Locus_8299.0	BlastHit	gi	182676622	sp	A4IG42.1	F115_DANRE RecName	Full=Protein FAM115AltName Full=Protein FAM139A	7e-09
>Locus_8301.0	BlastHit	gi	24638130	sp	Q12893.1	TM115_HUMAN RecName	Full=Transmembrane protein 115AltName Full=Placental protein 6Short=PP6AltName Full=Protein PL6	4e-83
>Locus_8312.0	BlastHit	gi	82181689	sp	Q68EL2.1	DTD2_DANRE RecName	Full=Probable D-tyrosyl-tRNA(Tyr) deacylase 2	2e-39
>Locus_8314.0	BlastHit	gi	322966877	sp	P86854.1	PLCL_MYTGA RecName	Full=Perlucin-like proteinFlags Precursor	1e-09
>Locus_8316.0	BlastHit	gi	75043091	sp	Q659X0.1	FUT8_CANFA RecName	Full=Alpha-(1,6)-fucosyltransferaseAltName Full=Fucosyltransferase 8AltName Full=GDP-L-FucN-acetyl-beta-D-glucosaminide alpha1,6-fucosyltransferaseShort=alpha1-6FucTAltName Full=GDP-fucose--glycoprotein fucosyltransferaseAltName Full=Glycoprotein 6-alpha-L-fucosyltransferase	2e-20
>Locus_8321.0	BlastHit	gi	218526606	sp	B2RX12.1	MRP3_MOUSE RecName	Full=Canalicular multispecific organic anion transporter 2AltName Full=ATP-binding cassette sub-family C member 3AltName Full=Multidrug resistance-associated protein 3	2e-62
>Locus_8335.0	BlastHit	gi	387935354	sp	D3ZS74.1	OMA1_RAT RecName	Full=Metalloendopeptidase OMA1, mitochondrialAltName Full=Overlapping with the m-AAA protease 1 homologFlags Precursor	3e-76
>Locus_8337.0	BlastHit	gi	296453040	sp	Q9UL36.2	ZN236_HUMAN RecName	Full=Zinc finger protein 236	6e-07
>Locus_8337.0	BlastHit	gi	251757418	sp	Q9NW07.2	ZN358_HUMAN RecName	Full=Zinc finger protein 358	6e-39
>Locus_8351.0	BlastHit	gi	114150028	sp	Q495T6.2	MMEL1_HUMAN RecName	Full=Membrane metallo-endopeptidase-like 1AltName Full=Membrane metallo-endopeptidase-like 2AltName Full=NEP2(m)AltName Full=Neprilysin IIShort=NEPIIAltName Full=Neprilysin-2Short=NEP2Short=NL2Contains RecName Full=Membrane metallo-endopeptidase-like 1, soluble formAltName Full=Neprilysin-2 secretedShort=NEP2(s)	5e-12
>Locus_8351.0	BlastHit	gi	1706564	sp	P42893.2	ECE1_RAT RecName	Full=Endothelin-converting enzyme 1Short=ECE-1	2e-27
>Locus_8356.0	BlastHit	gi	9297077	sp	Q92574.2	TSC1_HUMAN RecName	Full=HamartinAltName Full=Tuberous sclerosis 1 protein	2e-46
>Locus_8364.0	BlastHit	gi	122135967	sp	Q2KI56.1	CSN7B_BOVIN RecName	Full=COP9 signalosome complex subunit 7bShort=SGN7bShort=Signalosome subunit 7b	1e-69
>Locus_8364.0	BlastHit	gi	122135967	sp	Q2KI56.1	CSN7B_BOVIN RecName	Full=COP9 signalosome complex subunit 7bShort=SGN7bShort=Signalosome subunit 7b	1e-69
>Locus_8365.0	BlastHit	gi	60392986	sp	Q92878.1	RAD50_HUMAN RecName	Full=DNA repair protein RAD50Short=hRAD50	3e-70
>Locus_8366.0	BlastHit	gi	81170663	sp	Q562C7.1	K0020_RAT RecName	Full=Pumilio domain-containing protein KIAA0020 homolog	5e-106
>Locus_8370.0	BlastHit	gi	465014	sp	Q05589.1	UROK_BOVIN RecName	Full=Urokinase-type plasminogen activatorShort=U-plasminogen activatorShort=uPAContains RecName Full=Urokinase-type plasminogen activator long chain AContains RecName Full=Urokinase-type plasminogen activator short chain AContains RecName Full=Urokinase-type plasminogen activator chain BFlags Precursor	2e-11
>Locus_8371.0	BlastHit	gi	74959723	sp	O46339.1	HTH_DROME RecName	Full=Homeobox protein homothoraxAltName Full=Homeobox protein dorsotonals	4e-98
>Locus_8379.0	BlastHit	gi	158931164	sp	Q8AII1.4	POL_SIVTN RecName	Full=Gag-Pol polyproteinAltName Full=Pr160Gag-PolContains RecName Full=Matrix protein p17Short=MAContains RecName Full=Capsid protein p24Short=CAContains RecName Full=Nucleocapsid protein p7Short=NCContains RecName Full=p6-polShort=p6*Contains RecName Full=ProteaseAltName Full=PRAltName Full=RetropepsinContains RecName Full=Reverse transcriptase/ribonuclease HAltName Full=Exoribonuclease HAltName…	5e-07
>Locus_8385.0	BlastHit	gi	74644329	sp	Q8TGM6.1	TAR1_YEAST RecName	Full=Protein TAR1AltName Full=Transcript antisense to ribosomal RNA protein 1	3e-11
>Locus_8385.0	BlastHit	gi	74644329	sp	Q8TGM6.1	TAR1_YEAST RecName	Full=Protein TAR1AltName Full=Transcript antisense to ribosomal RNA protein 1	1e-08
>Locus_8389.0	BlastHit	gi	251757509	sp	Q9W5D0.4	Y34F_DROME RecName	Full=Uncharacterized protein CG42248	2e-81
>Locus_8392.0	BlastHit	gi	160380714	sp	O60229.2	KALRN_HUMAN RecName	Full=KalirinAltName Full=Huntingtin-associated protein-interacting proteinAltName Full=Protein DuoAltName Full=Serine/threonine-protein kinase with Dbl- and pleckstrin homology domain	5e-128
>Locus_8398.0	BlastHit	gi	20455359	sp	Q9H5X1.1	FA96A_HUMAN RecName	Full=MIP18 family protein FAM96A	9e-46
>Locus_8401.1	BlastHit	gi	51701348	sp	Q99PA3.1	BASI_CRIGR RecName	Full=BasiginAltName CD_antigen=CD147	9e-21
>Locus_8403.0	BlastHit	gi	75571591	sp	Q66S17.1	NATT3_THANI RecName	Full=Natterin-3Flags Precursor	5e-07
>Locus_8407.0	BlastHit	gi	52000737	sp	Q9NRZ4.3	GAW2_HUMAN RecName	Full=HERV-W_3q26.32 provirus ancestral Gag polyproteinShort=Gag polyproteinContains RecName Full=Matrix proteinAltName Full=Gag P15Contains RecName Full=Capsid proteinAltName Full=Core shell proteinAltName Full=Gag P30	1e-76
>Locus_8435.0	BlastHit	gi	6014968	sp	O08808.1	DIAP1_MOUSE RecName	Full=Protein diaphanous homolog 1AltName Full=Diaphanous-related formin-1Short=DRF1AltName Full=p140mDIAShort=mDIA1	1e-49
>Locus_8436.0	BlastHit	gi	41690765	sp	Q9HB40.1	RISC_HUMAN RecName	Full=Retinoid-inducible serine carboxypeptidaseAltName Full=Serine carboxypeptidase 1Flags Precursor	1e-98
>Locus_8441.0	BlastHit	gi	190358879	sp	P28606.2	Y1628_SYNP2 RecName	Full=Uncharacterized protein SYNPCC7002_A1628	4e-90
>Locus_8443.0	BlastHit	gi	61211735	sp	Q5IS77.1	ACHA4_PANTR RecName	Full=Neuronal acetylcholine receptor subunit alpha-4Flags Precursor	1e-36
>Locus_8445.0	BlastHit	gi	6094347	sp	O76094.3	SRP72_HUMAN RecName	Full=Signal recognition particle 72 kDa proteinShort=SRP72	1e-128
>Locus_8448.0	BlastHit	gi	81900317	sp	Q8CG73.1	FTM_MOUSE RecName	Full=Protein fantomAltName Full=Nephrocystin-8AltName Full=RPGR-interacting protein 1-like proteinShort=RPGRIP1-like protein	8e-19
>Locus_8449.0	BlastHit	gi	215274203	sp	Q49AM3.3	TTC31_HUMAN RecName	Full=Tetratricopeptide repeat protein 31Short=TPR repeat protein 31	6e-22
>Locus_8458.0	BlastHit	gi	134881	sp	P16254.1	SRP14_MOUSE RecName	Full=Signal recognition particle 14 kDa proteinShort=SRP14	5e-21
>Locus_8462.0	BlastHit	gi	257051061	sp	Q12955.3	ANK3_HUMAN RecName	Full=Ankyrin-3Short=ANK-3AltName Full=Ankyrin-G	3e-17
>Locus_8478.0	BlastHit	gi	125733	sp	P10716.1	CLC4F_RAT RecName	Full=C-type lectin domain family 4 member FAltName Full=C-type lectin superfamily member 13Short=C-type lectin 13AltName Full=Kupffer cell receptor	8e-12
>Locus_8482.0	BlastHit	gi	45477272	sp	Q7TN31.1	AGGF1_MOUSE RecName	Full=Angiogenic factor with G patch and FHA domains 1AltName Full=Angiogenic factor VG5QShort=mVG5Q	2e-32
>Locus_8489.0	BlastHit	gi	341940821	sp	Q61371.2	IFT88_MOUSE RecName	Full=Intraflagellar transport protein 88 homologAltName Full=Recessive polycystic kidney disease protein Tg737AltName Full=Tetratricopeptide repeat protein 10Short=TPR repeat protein 10AltName Full=TgN(Imorpk)737Rpw	0.0
>Locus_8498.0	BlastHit	gi	52783458	sp	Q8CGF7.2	TCRG1_MOUSE RecName	Full=Transcription elongation regulator 1AltName Full=Formin-binding protein 28Short=FBP 28AltName Full=TATA box-binding protein-associated factor 2SAltName Full=Transcription factor CA150AltName Full=p144	3e-09
>Locus_8498.0	BlastHit	gi	52783458	sp	Q8CGF7.2	TCRG1_MOUSE RecName	Full=Transcription elongation regulator 1AltName Full=Formin-binding protein 28Short=FBP 28AltName Full=TATA box-binding protein-associated factor 2SAltName Full=Transcription factor CA150AltName Full=p144	2e-09
>Locus_8512.0	BlastHit	gi	1172638	sp	P46507.1	PRS6B_MANSE RecName	Full=26S protease regulatory subunit 6BAltName Full=ATPase MS73	0.0
>Locus_8527.0	BlastHit	gi	67461214	sp	Q9V3L1.1	NDST_DROME RecName	Full=Bifunctional heparan sulfate N-deacetylase/N-sulfotransferaseAltName Full=Glucosaminyl N-deacetylase/N-sulfotransferaseAltName Full=SulfatelessIncludes RecName Full=Heparan sulfate N-deacetylaseIncludes RecName Full=Heparan sulfate N-sulfotransferase	5e-124
>Locus_8529.0	BlastHit	gi	82202083	sp	Q6NRG0.1	RNF8B_XENLA RecName	Full=E3 ubiquitin-protein ligase RNF8-BAltName Full=RING finger protein 8-B	2e-28
>Locus_8548.0	BlastHit	gi	74731421	sp	Q96D70.3	R3HD4_HUMAN RecName	Full=R3H domain-containing protein 4	1e-19
>Locus_8549.0	BlastHit	gi	205830663	sp	Q16549.2	PCSK7_HUMAN RecName	Full=Proprotein convertase subtilisin/kexin type 7AltName Full=Lymphoma proprotein convertaseAltName Full=Prohormone convertase 7AltName Full=Proprotein convertase 7Short=PC7AltName Full=Proprotein convertase 8Short=PC8Short=hPC8AltName Full=Subtilisin/kexin-like protease PC7Flags Precursor	7e-111
>Locus_8558.0	BlastHit	gi	55977784	sp	P29845.2	HSP7E_DROME RecName	Full=Heat shock 70 kDa protein cognate 5	0.0
>Locus_8567.0	BlastHit	gi	13626300	sp	Q9NAH4.1	DENR_CAEEL RecName	Full=Density-regulated protein homolog	2e-43
>Locus_8572.0	BlastHit	gi	1168684	sp	P42674.1	BP10_PARLI RecName	Full=Blastula protease 10Flags Precursor	1e-33
>Locus_8581.0	BlastHit	gi	82187201	sp	Q6PFL6.1	CCD43_DANRE RecName	Full=Coiled-coil domain-containing protein 43	4e-13
>Locus_8598.0	BlastHit	gi	347662474	sp	B2VG45.1	TATD_ERWT9 RecName	Full=Tat-linked quality control protein TatDAltName Full=Deoxyribonuclease TatDShort=DNase TatD	1e-64
>Locus_8599.0	BlastHit	gi	1707896	sp	P55040.1	GEM_HUMAN RecName	Full=GTP-binding protein GEMAltName Full=GTP-binding mitogen-induced T-cell proteinAltName Full=RAS-like protein KIR	3e-08
>Locus_8606.0	BlastHit	gi	2492671	sp	Q25381.1	ACTM_LYTPI RecName	Full=Actin, muscleAltName Full=LPM	4e-42
>Locus_8610.0	BlastHit	gi	130405	sp	P04323.1	POL3_DROME RecName	Full=Retrovirus-related Pol polyprotein from transposon 17.6Includes RecName Full=ProteaseIncludes RecName Full=Reverse transcriptaseIncludes RecName Full=Endonuclease	9e-16
>Locus_8623.0	BlastHit	gi	119760	sp	P25155.1	FA10_CHICK RecName	Full=Coagulation factor XAltName Full=Stuart factorAltName Full=Virus-activating proteaseShort=VAPContains RecName Full=Factor X light chainContains RecName Full=Factor X heavy chainContains RecName Full=Activated factor Xa heavy chainFlags Precursor	7e-33
>Locus_8624.0	BlastHit	gi	68565756	sp	Q6PR54.2	RIF1_MOUSE RecName	Full=Telomere-associated protein RIF1AltName Full=Rap1-interacting factor 1 homologShort=mRif1	1e-55
>Locus_8625.0	BlastHit	gi	32171394	sp	Q90W04.1	NGB_TETNG RecName	Full=Neuroglobin	4e-14
>Locus_8629.0	BlastHit	gi	122146164	sp	Q3T106.1	SRSF7_BOVIN RecName	Full=Serine/arginine-rich splicing factor 7AltName Full=Splicing factor, arginine/serine-rich 7	2e-39
>Locus_8629.0	BlastHit	gi	122146164	sp	Q3T106.1	SRSF7_BOVIN RecName	Full=Serine/arginine-rich splicing factor 7AltName Full=Splicing factor, arginine/serine-rich 7	3e-40
>Locus_8629.0	BlastHit	gi	122146164	sp	Q3T106.1	SRSF7_BOVIN RecName	Full=Serine/arginine-rich splicing factor 7AltName Full=Splicing factor, arginine/serine-rich 7	3e-40
>Locus_8645.0	BlastHit	gi	81875805	sp	Q8BZ32.1	ASXL2_MOUSE RecName	Full=Putative Polycomb group protein ASXL2AltName Full=Additional sex combs-like protein 2	2e-11
>Locus_8651.0	BlastHit	gi	730466	sp	P39022.1	RAD52_CHICK RecName	Full=DNA repair protein RAD52 homolog	1e-68
>Locus_8653.0	BlastHit	gi	33302576	sp	P24014.2	SLIT_DROME RecName	Full=Protein slitShort=dSlitContains RecName Full=Protein slit N-productContains RecName Full=Protein slit C-productFlags Precursor	0.0
>Locus_8654.0	BlastHit	gi	123781373	sp	Q45VK7.1	DYHC2_MOUSE RecName	Full=Cytoplasmic dynein 2 heavy chain 1AltName Full=Cytoplasmic dynein 2 heavy chainAltName Full=Dynein cytoplasmic heavy chain 2AltName Full=Dynein heavy chain 11Short=mDHC11AltName Full=Dynein heavy chain isotype 1B	2e-19
>Locus_8657.0	BlastHit	gi	26454635	sp	P27323.3	HS901_ARATH RecName	Full=Heat shock protein 90-1Short=AtHSP90.1AltName Full=Heat shock protein 81-1Short=HSP81-1AltName Full=Heat shock protein 83	0.0
>Locus_8670.0	BlastHit	gi	82078448	sp	Q5RID7.1	SNX17_DANRE RecName	Full=Sorting nexin-17	1e-47
>Locus_8675.0	BlastHit	gi	75571188	sp	Q5ZHW4.1	RAB5B_CHICK RecName	Full=Ras-related protein Rab-5B	6e-114
>Locus_8687.0	BlastHit	gi	74753007	sp	Q9NW61.1	PKHJ1_HUMAN RecName	Full=Pleckstrin homology domain-containing family J member 1Short=PH domain-containing family J member 1AltName Full=Guanine nucleotide-releasing protein x	4e-25
>Locus_8690.0	BlastHit	gi	74752731	sp	Q9H8X2.1	IPPK_HUMAN RecName	Full=Inositol-pentakisphosphate 2-kinaseAltName Full=IPK1 homologAltName Full=Inositol-1,3,4,5,6-pentakisphosphate 2-kinaseAltName Full=Ins(1,3,4,5,6)P5 2-kinaseShort=InsP5 2-kinase	6e-12
>Locus_8691.0	BlastHit	gi	82177098	sp	Q803S3.1	MEMO1_DANRE RecName	Full=Protein MEMO1AltName Full=Mediator of ErbB2-driven cell motility 1Short=Memo-1	7e-37
>Locus_8702.0	BlastHit	gi	143955279	sp	A2RV01.1	ATBD4_DANRE RecName	Full=ATP-binding domain-containing protein 4	1e-102
>Locus_8703.0	BlastHit	gi	81914861	sp	Q8R0W5.1	EST4A_MOUSE RecName	Full=Carboxylesterase 4AFlags Precursor	2e-53
>Locus_8722.0	BlastHit	gi	6174924	sp	O43913.1	ORC5_HUMAN RecName	Full=Origin recognition complex subunit 5	7e-45
>Locus_8722.1	BlastHit	gi	13124390	sp	Q9WUV0.1	ORC5_MOUSE RecName	Full=Origin recognition complex subunit 5	3e-21
>Locus_8723.0	BlastHit	gi	1351153	sp	Q04451.2	SYG_BOMMO RecName	Full=Glycine--tRNA ligaseAltName Full=Diadenosine tetraphosphate synthetaseShort=AP-4-A synthetaseAltName Full=Glycyl-tRNA synthetaseShort=GlyRS	8e-152
>Locus_8723.0	BlastHit	gi	1351153	sp	Q04451.2	SYG_BOMMO RecName	Full=Glycine--tRNA ligaseAltName Full=Diadenosine tetraphosphate synthetaseShort=AP-4-A synthetaseAltName Full=Glycyl-tRNA synthetaseShort=GlyRS	0.0
>Locus_8728.0	BlastHit	gi	122115242	sp	Q0KHU5.1	PCAT1_DROME RecName	Full=1-acylglycerophosphocholine O-acyltransferase 1AltName Full=Acyltransferase-like 2	1e-14
>Locus_8735.0	BlastHit	gi	41018459	sp	Q80TB7.2	ZSWM6_MOUSE RecName	Full=Zinc finger SWIM domain-containing protein 6	0.0
>Locus_8735.0	BlastHit	gi	41018482	sp	Q9P217.2	ZSWM5_HUMAN RecName	Full=Zinc finger SWIM domain-containing protein 5	2e-31
>Locus_8742.0	BlastHit	gi	189046130	sp	A8WHP3.1	SC5A9_DANRE RecName	Full=Sodium/glucose cotransporter 4Short=Na(+)/glucose cotransporter 4AltName Full=Solute carrier family 5 member 9	2e-28
>Locus_8758.0	BlastHit	gi	206729937	sp	O00291.5	HIP1_HUMAN RecName	Full=Huntingtin-interacting protein 1Short=HIP-1AltName Full=Huntingtin-interacting protein IShort=HIP-I	4e-167
>Locus_8758.0	BlastHit	gi	206729937	sp	O00291.5	HIP1_HUMAN RecName	Full=Huntingtin-interacting protein 1Short=HIP-1AltName Full=Huntingtin-interacting protein IShort=HIP-I	3e-170
>Locus_8802.0	BlastHit	gi	75026432	sp	Q9V7U0.1	RESIL_DROME RecName	Full=Pro-resilinFlags Precursor	9e-11
>Locus_8806.0	BlastHit	gi	82237424	sp	Q6P116.1	RCOR2_DANRE RecName	Full=REST corepressor 2	3e-84
>Locus_8815.0	BlastHit	gi	158564131	sp	Q149F1.2	RUSD2_MOUSE RecName	Full=RNA pseudouridylate synthase domain-containing protein 2	1e-24
>Locus_8820.0	BlastHit	gi	136424	sp	P00765.1	TRYP_ASTFL RecName	Full=Trypsin-1AltName Full=Trypsin I	2e-42
>Locus_8828.0	BlastHit	gi	81885218	sp	Q6P5E8.1	DGKQ_MOUSE RecName	Full=Diacylglycerol kinase thetaShort=DAG kinase thetaAltName Full=Diglyceride kinase thetaShort=DGK-theta	2e-113
>Locus_8830.0	BlastHit	gi	73917767	sp	Q8CGS4.3	CHMP3_RAT RecName	Full=Charged multivesicular body protein 3AltName Full=Chromatin-modifying protein 3AltName Full=Vacuolar protein sorting-associated protein 24Short=rVps24p	2e-75
>Locus_8846.0	BlastHit	gi	67460569	sp	Q8R0X2.1	CJ046_MOUSE RecName	Full=Uncharacterized protein C10orf46 homolog	7e-50
>Locus_8850.0	BlastHit	gi	81903514	sp	Q9CQ22.1	LTOR1_MOUSE RecName	Full=Ragulator complex protein LAMTOR1AltName Full=Late endosomal/lysosomal adaptor and MAPK and MTOR activator 1AltName Full=Lipid raft adaptor protein p18	2e-27
>Locus_8852.0	BlastHit	gi	38372625	sp	P59998.3	ARPC4_HUMAN RecName	Full=Actin-related protein 2/3 complex subunit 4AltName Full=Arp2/3 complex 20 kDa subunitShort=p20-ARC >gi	38372626	sp	P59999.3	ARPC4_MOUSE RecName Full=Actin-related protein 2/3 complex subunit 4AltName Full=Arp2/3 complex 20 kDa subunitShort=p20-ARC >gi	119361249	sp	Q148J6.3	ARPC4_BOVIN RecName Full=Actin-related protein 2/3 complex subunit 4AltName Full=Arp2/3 complex 20 kDa subunitShort=p20-ARC	6e-95
>Locus_8853.0	BlastHit	gi	13123986	sp	Q9N294.1	B3GT5_PANPA RecName	Full=Beta-1,3-galactosyltransferase 5Short=Beta-1,3-GalTase 5Short=Beta3Gal-T5Short=Beta3GalT5Short=b3Gal-T5AltName Full=Beta-3-Gx-T5AltName Full=UDP-Galbeta-GlcNAc beta-1,3-galactosyltransferase 5AltName Full=UDP-galactosebeta-N-acetylglucosamine beta-1,3-galactosyltransferase 5	9e-36
>Locus_8856.0	BlastHit	gi	6831583	sp	O14733.2	MP2K7_HUMAN RecName	Full=Dual specificity mitogen-activated protein kinase kinase 7Short=MAP kinase kinase 7Short=MAPKK 7AltName Full=JNK-activating kinase 2AltName Full=MAPK/ERK kinase 7Short=MEK 7AltName Full=Stress-activated protein kinase kinase 4Short=SAPK kinase 4Short=SAPKK-4Short=SAPKK4AltName Full=c-Jun N-terminal kinase kinase 2Short=JNK kinase 2Short=JNKK 2	4e-162
>Locus_8866.0	BlastHit	gi	296453040	sp	Q9UL36.2	ZN236_HUMAN RecName	Full=Zinc finger protein 236	4e-08
>Locus_8874.0	BlastHit	gi	81899710	sp	Q8CBH5.1	MFSD6_MOUSE RecName	Full=Major facilitator superfamily domain-containing protein 6AltName Full=Macrophage MHC class I receptor 2	3e-08
>Locus_8874.0	BlastHit	gi	187610244	sp	Q6ZSS7.2	MFSD6_HUMAN RecName	Full=Major facilitator superfamily domain-containing protein 6AltName Full=Macrophage MHC class I receptor 2 homolog	9e-09
>Locus_8875.0	BlastHit	gi	73917638	sp	Q6GMN2.1	BAIP2_RAT RecName	Full=Brain-specific angiogenesis inhibitor 1-associated protein 2Short=BAI-associated protein 2Short=BAI1-associated protein 2AltName Full=Insulin receptor substrate protein of 53 kDaShort=IRSp53Short=Insulin receptor substrate p53AltName Full=Insulin receptor tyrosine kinase substrate protein p53	3e-31
>Locus_8894.0	BlastHit	gi	47606210	sp	Q9DCG9.1	TR112_MOUSE RecName	Full=tRNA methyltransferase 112 homologAltName Full=TRM112-like protein	2e-36
>Locus_8898.0	BlastHit	gi	212276516	sp	Q9P2N4.4	ATS9_HUMAN RecName	Full=A disintegrin and metalloproteinase with thrombospondin motifs 9Short=ADAM-TS 9Short=ADAM-TS9Short=ADAMTS-9Flags Precursor	0.0
>Locus_8912.0	BlastHit	gi	461857	sp	Q00871.1	CTRB1_PENVA RecName	Full=Chymotrypsin BIFlags Precursor	3e-55
>Locus_8923.0	BlastHit	gi	145559485	sp	Q6PFM0.2	JMJD6_DANRE RecName	Full=Bifunctional arginine demethylase and lysyl-hydroxylase JMJD6AltName Full=Histone arginine demethylase JMJD6AltName Full=JmjC domain-containing protein 6AltName Full=Jumonji domain-containing protein 6AltName Full=Lysyl-hydroxylase JMJD6AltName Full=Peptide-lysine 5-dioxygenase JMJD6AltName Full=Phosphatidylserine receptorShort=Protein PTDSRShort=zfpsr	9e-167
>Locus_8934.0	BlastHit	gi	75053960	sp	Q8HYW2.1	SO3A1_BOVIN RecName	Full=Solute carrier organic anion transporter family member 3A1AltName Full=Organic anion-transporting polypeptide DShort=OATP-D	1e-81
>Locus_8941.0	BlastHit	gi	239977075	sp	A8DZJ1.2	BAZ1B_XENLA RecName	Full=Tyrosine-protein kinase BAZ1BAltName Full=Bromodomain adjacent to zinc finger domain protein 1BAltName Full=Williams syndrome transcription factor homolog	4e-17
>Locus_8946.0	BlastHit	gi	300669716	sp	P03355.4	POL_MLVMS RecName	Full=Gag-Pol polyproteinShort=Pr180gag-polContains RecName Full=Matrix protein p15Short=MAContains RecName Full=RNA-binding phosphoprotein p12AltName Full=pp12Contains RecName Full=Capsid protein p30Short=CAContains RecName Full=Nucleocapsid protein p10Short=NC-polContains RecName Full=Protease p14Short=PRContains RecName Full=Reverse transcriptase/ribonuclease H p80Short=RTContains RecName Full=…	3e-22
>Locus_8962.0	BlastHit	gi	341940819	sp	Q91YJ5.2	IF2M_MOUSE RecName	Full=Translation initiation factor IF-2, mitochondrialShort=IF-2(Mt)Short=IF-2MtShort=IF2(mt)Flags Precursor	0.0
>Locus_8987.0	BlastHit	gi	50401187	sp	Q9QXL2.2	KI21A_MOUSE RecName	Full=Kinesin-like protein KIF21A	3e-91
>Locus_8989.0	BlastHit	gi	129688	sp	P21902.1	PCE_TACTR RecName	Full=Proclotting enzymeContains RecName Full=Proclotting enzyme light chainContains RecName Full=Proclotting enzyme heavy chainFlags Precursor	1e-48
>Locus_9004.0	BlastHit	gi	82180578	sp	Q5XJ97.1	C1D_DANRE RecName	Full=Nuclear nucleic acid-binding protein C1D	5e-14
>Locus_9005.0	BlastHit	gi	341940239	sp	O35841.2	API5_MOUSE RecName	Full=Apoptosis inhibitor 5Short=API-5AltName Full=AAC-11	7e-149
>Locus_9013.0	BlastHit	gi	3287869	sp	Q26457.1	LA_AEDAL RecName	Full=La protein homologAltName Full=La autoantigen homologAltName Full=La ribonucleoprotein	2e-60
>Locus_9016.0	BlastHit	gi	68068037	sp	Q14135.4	VGLL4_HUMAN RecName	Full=Transcription cofactor vestigial-like protein 4Short=Vgl-4	1e-10
>Locus_9018.0	BlastHit	gi	93140740	sp	Q4KLG9.1	ZFN2B_RAT RecName	Full=AN1-type zinc finger protein 2BAltName Full=Arsenite-inducible RNA-associated protein-like proteinShort=AIRAP-like protein	2e-53
>Locus_9030.0	BlastHit	gi	50401705	sp	Q9WTN6.1	S22AL_MOUSE RecName	Full=Solute carrier family 22 member 21AltName Full=Organic cation/carnitine transporter 3AltName Full=Solute carrier family 22 member 9	5e-18
>Locus_9035.0	BlastHit	gi	117940144	sp	O04036.3	ERD6_ARATH RecName	Full=Sugar transporter ERD6AltName Full=Early-responsive to dehydration protein 6AltName Full=Sugar transporter-like protein 1	8e-19
>Locus_9038.0	BlastHit	gi	68565305	sp	Q9HBL7.1	PLRKT_HUMAN RecName	Full=Plasminogen receptor (KT)Short=Plg-R(KT)	3e-08
>Locus_9038.0	BlastHit	gi	68565305	sp	Q9HBL7.1	PLRKT_HUMAN RecName	Full=Plasminogen receptor (KT)Short=Plg-R(KT)	6e-08
>Locus_9050.0	BlastHit	gi	74762333	sp	Q6IV72.1	ZN425_HUMAN RecName	Full=Zinc finger protein 425	9e-19
>Locus_9051.0	BlastHit	gi	12643879	sp	Q9UET6.2	RRMJ1_HUMAN RecName	Full=Putative ribosomal RNA methyltransferase 1AltName Full=Protein ftsJ homolog 1AltName Full=rRNA (uridine-2'-O-)-methyltransferase	1e-132
>Locus_9055.0	BlastHit	gi	417220	sp	P80204.1	TGFR1_RAT RecName	Full=TGF-beta receptor type-1Short=TGFR-1AltName Full=Serine/threonine-protein kinase receptor R4Short=SKR4AltName Full=TGF-beta type I receptorAltName Full=Transforming growth factor-beta receptor type IShort=TGF-beta receptor type IShort=TbetaR-IFlags Precursor	3e-47
>Locus_9055.0	BlastHit	gi	74762565	sp	Q8NER5.1	ACV1C_HUMAN RecName	Full=Activin receptor type-1CAltName Full=Activin receptor type ICShort=ACTR-ICAltName Full=Activin receptor-like kinase 7Short=ALK-7Flags Precursor	2e-43
>Locus_9055.1	BlastHit	gi	417220	sp	P80204.1	TGFR1_RAT RecName	Full=TGF-beta receptor type-1Short=TGFR-1AltName Full=Serine/threonine-protein kinase receptor R4Short=SKR4AltName Full=TGF-beta type I receptorAltName Full=Transforming growth factor-beta receptor type IShort=TGF-beta receptor type IShort=TbetaR-IFlags Precursor	7e-63
>Locus_9055.1	BlastHit	gi	417220	sp	P80204.1	TGFR1_RAT RecName	Full=TGF-beta receptor type-1Short=TGFR-1AltName Full=Serine/threonine-protein kinase receptor R4Short=SKR4AltName Full=TGF-beta type I receptorAltName Full=Transforming growth factor-beta receptor type IShort=TGF-beta receptor type IShort=TbetaR-IFlags Precursor	9e-125
>Locus_9056.0	BlastHit	gi	126364	sp	P19137.1	LAMA1_MOUSE RecName	Full=Laminin subunit alpha-1AltName Full=Laminin A chainAltName Full=Laminin-1 subunit alphaAltName Full=Laminin-3 subunit alphaAltName Full=S-laminin subunit alphaShort=S-LAM alphaFlags Precursor	3e-45
>Locus_9057.0	BlastHit	gi	118572922	sp	Q1LZA1.3	CAH1_BOVIN RecName	Full=Carbonic anhydrase 1AltName Full=Carbonate dehydratase IAltName Full=Carbonic anhydrase IShort=CA-I	1e-14
>Locus_9064.0	BlastHit	gi	74868217	sp	Q9VBP9.3	NPL4_DROME RecName	Full=Nuclear protein localization protein 4 homolog	0.0
>Locus_9065.0	BlastHit	gi	29428098	sp	Q9JIT3.1	TLE3_RAT RecName	Full=Transducin-like enhancer protein 3Short=rTLE3	8e-64
>Locus_9065.0	BlastHit	gi	29428098	sp	Q9JIT3.1	TLE3_RAT RecName	Full=Transducin-like enhancer protein 3Short=rTLE3	1e-43
>Locus_9067.0	BlastHit	gi	81901314	sp	Q8QZX0.1	SBK1_MOUSE RecName	Full=Serine/threonine-protein kinase SBK1AltName Full=SH3-binding kinase 1	6e-60
>Locus_9068.0	BlastHit	gi	32469594	sp	Q91WW7.1	PLPL3_MOUSE RecName	Full=Patatin-like phospholipase domain-containing protein 3AltName Full=Acylglycerol O-acyltransferaseAltName Full=AdiponutrinAltName Full=Calcium-independent phospholipase A2-epsilonShort=iPLA2-epsilon	7e-47
>Locus_9070.0	BlastHit	gi	74762767	sp	Q9UBP5.1	HEY2_HUMAN RecName	Full=Hairy/enhancer-of-split related with YRPW motif protein 2AltName Full=Cardiovascular helix-loop-helix factor 1Short=hCHF1AltName Full=Class B basic helix-loop-helix protein 32Short=bHLHb32AltName Full=HES-related repressor protein 2AltName Full=Hairy and enhancer of split-related protein 2Short=HESR-2AltName Full=Hairy-related transcription factor 2Short=HRT-2Short=hHRT2AltName Full=Protein …	7e-19
>Locus_9070.0	BlastHit	gi	74762767	sp	Q9UBP5.1	HEY2_HUMAN RecName	Full=Hairy/enhancer-of-split related with YRPW motif protein 2AltName Full=Cardiovascular helix-loop-helix factor 1Short=hCHF1AltName Full=Class B basic helix-loop-helix protein 32Short=bHLHb32AltName Full=HES-related repressor protein 2AltName Full=Hairy and enhancer of split-related protein 2Short=HESR-2AltName Full=Hairy-related transcription factor 2Short=HRT-2Short=hHRT2AltName Full=Protein …	6e-19
>Locus_9074.0	BlastHit	gi	160417373	sp	A4IIT5.1	OLM2A_XENTR RecName	Full=Olfactomedin-like protein 2AFlags Precursor	2e-27
>Locus_9075.0	BlastHit	gi	148887465	sp	P24399.2	ZN239_MOUSE RecName	Full=Zinc finger protein 239Short=Zfp-239AltName Full=Zinc finger protein MOK-2	9e-61
>Locus_9078.0	BlastHit	gi	122142942	sp	Q32LN0.1	EHF_BOVIN RecName	Full=ETS homologous factorAltName Full=ETS domain-containing transcription factor	5e-17
>Locus_9093.0	BlastHit	gi	68845820	sp	P43125.2	RDGB_DROME RecName	Full=Protein retinal degeneration BAltName Full=Probable calcium transporter rdgB	9e-138
>Locus_9108.0	BlastHit	gi	125567	sp	P26794.1	PIM1_RAT RecName	Full=Serine/threonine-protein kinase pim-1	5e-90
>Locus_9113.0	BlastHit	gi	122092232	sp	Q0Q028.1	DFP3_ANTMY RecName	Full=Putative defense protein 3Short=DFP-3Flags Precursor	1e-09
>Locus_9120.0	BlastHit	gi	82234145	sp	Q641I1.1	F135B_XENLA RecName	Full=Protein FAM135B	1e-119
>Locus_9124.0	BlastHit	gi	82194112	sp	Q59I64.1	YLAT2_DANRE RecName	Full=Y+L amino acid transporter 2AltName Full=Solute carrier family 7 member 6Short=zfSlc7a6AltName Full=y(+)L-type amino acid transporter 2Short=Y+LAT2Short=y+LAT-2	3e-60
>Locus_9129.0	BlastHit	gi	82082357	sp	Q5ZL00.1	K0090_CHICK RecName	Full=Uncharacterized protein KIAA0090 homologFlags Precursor	2e-155
>Locus_9171.0	BlastHit	gi	259016473	sp	A8MUV8.3	ZN727_HUMAN RecName	Full=Putative zinc finger protein 727	3e-12
>Locus_9173.0	BlastHit	gi	117949389	sp	Q6YHK3.2	CD109_HUMAN RecName	Full=CD109 antigenAltName Full=150 kDa TGF-beta-1-binding proteinAltName Full=C3 and PZP-like alpha-2-macroglobulin domain-containing protein 7AltName Full=Platelet-specific Gov antigenAltName Full=p180AltName Full=r150AltName CD_antigen=CD109Flags Precursor	7e-49
>Locus_9180.0	BlastHit	gi	48427979	sp	P82119.1	CUO6_BLACR RecName	Full=Cuticle protein 6AltName Full=BcNCP14.9	1e-07
>Locus_9189.0	BlastHit	gi	8928257	sp	O76082.1	S22A5_HUMAN RecName	Full=Solute carrier family 22 member 5AltName Full=High-affinity sodium-dependent carnitine cotransporterAltName Full=Organic cation/carnitine transporter 2	2e-13
>Locus_9191.0	BlastHit	gi	1171932	sp	P20740.3	OVOS_CHICK RecName	Full=OvostatinAltName Full=OvomacroglobulinFlags Precursor	1e-38
>Locus_9216.0	BlastHit	gi	5915892	sp	P81589.1	CUC11_CANPG RecName	Full=Cuticle protein CP575Short=CPCP575	2e-07
>Locus_9221.0	BlastHit	gi	34925312	sp	Q8JZX4.1	SPF45_MOUSE RecName	Full=Splicing factor 45AltName Full=45 kDa-splicing factorAltName Full=RNA-binding motif protein 17	6e-09
>Locus_9237.0	BlastHit	gi	74762681	sp	Q96NI8.1	ZN570_HUMAN RecName	Full=Zinc finger protein 570	2e-90
>Locus_9257.0	BlastHit	gi	108864722	sp	Q32PI6.1	RM04_BOVIN RecName	Full=39S ribosomal protein L4, mitochondrialShort=L4mtShort=MRP-L4	4e-77
>Locus_9263.0	BlastHit	gi	75040507	sp	Q5ISC6.1	HEBP1_PIG RecName	Full=Heme-binding protein 1	1e-13
>Locus_9295.0	BlastHit	gi	51338683	sp	P62256.1	UBE2H_HUMAN RecName	Full=Ubiquitin-conjugating enzyme E2 HAltName Full=UbcH2AltName Full=Ubiquitin carrier protein HAltName Full=Ubiquitin-conjugating enzyme E2-20KAltName Full=Ubiquitin-protein ligase H >gi	51338684	sp	P62257.1	UBE2H_MOUSE RecName Full=Ubiquitin-conjugating enzyme E2 HAltName Full=UBCH2AltName Full=Ubiquitin carrier protein HAltName Full=Ubiquitin-conjugating enzyme E2-20KAltName Full=Ubiquitin-protein ligase H >gi	110288006	sp	Q32LN1.1	UBE2H_BOVIN RecName Full=Ubiquitin-conjugating enzyme E2 HAltName Full=Ubiquitin carrier protein HAltName Full=Ubiquitin-protein ligase H	2e-87
>Locus_9302.0	BlastHit	gi	14916977	sp	O75343.2	GCYB2_HUMAN RecName	Full=Guanylate cyclase soluble subunit beta-2Short=GCS-beta-2	3e-10
>Locus_9302.0	BlastHit	gi	14916977	sp	O75343.2	GCYB2_HUMAN RecName	Full=Guanylate cyclase soluble subunit beta-2Short=GCS-beta-2	1e-49
>Locus_9310.0	BlastHit	gi	81916755	sp	Q9CPV4.1	GLOD4_MOUSE RecName	Full=Glyoxalase domain-containing protein 4	1e-117
>Locus_9316.0	BlastHit	gi	81876560	sp	Q8C4U2.1	TM145_MOUSE RecName	Full=Transmembrane protein 145	2e-12
>Locus_9325.0	BlastHit	gi	114149731	sp	Q6AI39.2	K0240_HUMAN RecName	Full=Uncharacterized protein KIAA0240	9e-17
>Locus_9333.0	BlastHit	gi	27923851	sp	Q27324.1	RYK1_DROME RecName	Full=Tyrosine-protein kinase DrlAltName Full=Protein derailedFlags Precursor	4e-25
>Locus_9341.0	BlastHit	gi	116344	sp	P29030.1	CHIT_BRUMA RecName	Full=EndochitinaseAltName Full=MF1 antigenFlags Precursor	1e-07
>Locus_9341.0	BlastHit	gi	68844471	sp	O76217.2	PE1_ANOGA RecName	Full=Peritrophin-1AltName Full=AgAper-1AltName Full=Peritrophic matrix protein 1AltName Full=Peritrophin AFlags Precursor	6e-13
>Locus_9354.0	BlastHit	gi	212288561	sp	A6QQM4.1	ZN474_BOVIN RecName	Full=Zinc finger protein 474	3e-15
>Locus_9391.0	BlastHit	gi	75071002	sp	Q5RFP4.1	OZF_PONAB RecName	Full=Zinc finger protein OZFAltName Full=Only zinc finger proteinAltName Full=Zinc finger protein 146 >gi	134048495	sp	Q15072.2	OZF_HUMAN RecName Full=Zinc finger protein OZFAltName Full=Only zinc finger proteinAltName Full=Zinc finger protein 146	6e-39
>Locus_9401.0	BlastHit	gi	117128	sp	P17665.1	COX7C_MOUSE RecName	Full=Cytochrome c oxidase subunit 7C, mitochondrialAltName Full=Cytochrome c oxidase polypeptide VIIcFlags Precursor	4e-14
>Locus_9405.0	BlastHit	gi	13124006	sp	Q24120.2	CAPU_DROME RecName	Full=Protein cappuccino	3e-17
>Locus_9421.0	BlastHit	gi	1705752	sp	P26801.2	CEBPG_RAT RecName	Full=CCAAT/enhancer-binding protein gammaShort=C/EBP gamma	3e-12
>Locus_9425.0	BlastHit	gi	20140347	sp	Q9W6X9.1	RS24_ORYLA RecName	Full=40S ribosomal protein S24	5e-14
>Locus_9430.0	BlastHit	gi	61212131	sp	Q9JME2.1	CHSTB_MOUSE RecName	Full=Carbohydrate sulfotransferase 11AltName Full=Chondroitin 4-O-sulfotransferase 1AltName Full=Chondroitin 4-sulfotransferase 1Short=C4S-1Short=C4ST-1Short=C4ST1	1e-17
>Locus_9433.0	BlastHit	gi	81878137	sp	Q8CHT6.1	F169B_MOUSE RecName	Full=Protein FAM169B	7e-11
>Locus_9436.0	BlastHit	gi	73621223	sp	Q9HBD1.2	RC3H2_HUMAN RecName	Full=RING finger and CCCH-type zinc finger domain-containing protein 2AltName Full=Membrane-associated nucleic acid-binding proteinAltName Full=RING finger protein 164	2e-176
>Locus_9439.0	BlastHit	gi	12230048	sp	Q9VNA8.1	DONS_DROME RecName	Full=Protein downstream neighbor of son homologAltName Full=Protein humpty dumpty	8e-49
>Locus_9455.0	BlastHit	gi	2499638	sp	Q62925.1	M3K1_RAT RecName	Full=Mitogen-activated protein kinase kinase kinase 1AltName Full=MAPK/ERK kinase kinase 1Short=MEK kinase 1Short=MEKK 1	4e-26
>Locus_9459.0	BlastHit	gi	13431956	sp	O08816.2	WASL_RAT RecName	Full=Neural Wiskott-Aldrich syndrome proteinShort=N-WASP	2e-14
>Locus_9469.0	BlastHit	gi	52000740	sp	O88588.1	PACS1_RAT RecName	Full=Phosphofurin acidic cluster sorting protein 1Short=PACS-1	3e-82
>Locus_9470.0	BlastHit	gi	341942137	sp	Q99NH7.3	S26A5_MOUSE RecName	Full=PrestinAltName Full=Solute carrier family 26 member 5	6e-28
>Locus_9486.0	BlastHit	gi	56749664	sp	Q9H0F5.4	RNF38_HUMAN RecName	Full=RING finger protein 38	5e-34
>Locus_9488.0	BlastHit	gi	110825729	sp	P05661.4	MYSA_DROME RecName	Full=Myosin heavy chain, muscle	7e-60
>Locus_9488.0	BlastHit	gi	110825729	sp	P05661.4	MYSA_DROME RecName	Full=Myosin heavy chain, muscle	1e-55
>Locus_9497.0	BlastHit	gi	73920974	sp	Q9Y4E6.2	WDR7_HUMAN RecName	Full=WD repeat-containing protein 7AltName Full=Rabconnectin-3 betaAltName Full=TGF-beta resistance-associated protein TRAG	1e-77
>Locus_9499.0	BlastHit	gi	212286373	sp	P48778.3	GOR_PANTR RecName	Full=Exonuclease GORAltName Full=Antigen GORAltName Full=RNA exonuclease 1 homolog-like	2e-36
>Locus_9503.0	BlastHit	gi	317373417	sp	Q9UHC1.3	MLH3_HUMAN RecName	Full=DNA mismatch repair protein Mlh3AltName Full=MutL protein homolog 3	1e-08
>Locus_9506.0	BlastHit	gi	38258834	sp	Q99LW6.1	YAF2_MOUSE RecName	Full=YY1-associated factor 2	3e-19
>Locus_9506.0	BlastHit	gi	215274199	sp	Q8IY57.3	YAF2_HUMAN RecName	Full=YY1-associated factor 2	8e-19
>Locus_9515.0	BlastHit	gi	74866945	sp	Q9U4H5.1	AMX_DROME RecName	Full=TM2 domain-containing protein almondexFlags Precursor	8e-69
>Locus_9524.0	BlastHit	gi	85542049	sp	Q96RW7.2	HMCN1_HUMAN RecName	Full=Hemicentin-1AltName Full=Fibulin-6Short=FIBL-6Flags Precursor	1e-31
>Locus_9539.0	BlastHit	gi	20455035	sp	Q90Y54.1	JAG1B_DANRE RecName	Full=Protein jagged-1bShort=Jagged1bAltName Full=Jagged3Flags Precursor	1e-127
>Locus_9545.0	BlastHit	gi	7387498	sp	Q16537.1	2A5E_HUMAN RecName	Full=Serine/threonine-protein phosphatase 2A 56 kDa regulatory subunit epsilon isoformAltName Full=PP2A B subunit isoform B'-epsilonAltName Full=PP2A B subunit isoform B56-epsilonAltName Full=PP2A B subunit isoform PR61-epsilonAltName Full=PP2A B subunit isoform R5-epsilon >gi	325529878	sp	A4FV68.1	2A5E_BOVIN RecName Full=Serine/threonine-protein phosphatase 2A 56 kDa regulatory subunit epsilon isoformAltName Full=PP2A B subunit isoform B'-epsilonAltName Full=PP2A B subunit isoform B56-epsilonAltName Full=PP2A B subunit isoform PR61-epsilonAltName Full=PP2A B subunit isoform R5-epsilon	0.0
>Locus_9547.0	BlastHit	gi	152122239	sp	Q99M31.2	HSP7E_MOUSE RecName	Full=Heat shock 70 kDa protein 14AltName Full=NST-1AltName Full=hsr.1	3e-83
>Locus_9554.0	BlastHit	gi	44889025	sp	P49867.2	FTZF1_BOMMO RecName	Full=Nuclear hormone receptor FTZ-F1AltName Full=BmFTZ-F1AltName Full=Nuclear receptor subfamily 5 group A member 3	2e-68
>Locus_9554.0	BlastHit	gi	44889025	sp	P49867.2	FTZF1_BOMMO RecName	Full=Nuclear hormone receptor FTZ-F1AltName Full=BmFTZ-F1AltName Full=Nuclear receptor subfamily 5 group A member 3	1e-68
>Locus_9558.0	BlastHit	gi	158564274	sp	Q32P12.2	CQ053_MOUSE RecName	Full=Uncharacterized protein C17orf53 homolog	3e-27
>Locus_9567.0	BlastHit	gi	212288564	sp	Q6PD29.2	ZN513_MOUSE RecName	Full=Zinc finger protein 513	2e-18
>Locus_9574.0	BlastHit	gi	311033503	sp	Q9UJU3.2	ZF112_HUMAN RecName	Full=Zinc finger protein 112 homologShort=Zfp-112AltName Full=Zinc finger protein 228	4e-35
>Locus_9589.0	BlastHit	gi	67460945	sp	Q86BJ3.1	PIPE_DROME RecName	Full=Heparan sulfate 2-O-sulfotransferase pipe	7e-08
>Locus_9593.0	BlastHit	gi	41712743	sp	P23128.3	DDX6_DROME RecName	Full=Putative ATP-dependent RNA helicase me31bAltName Full=Maternal expression at 31B	0.0
>Locus_9602.0	BlastHit	gi	47606218	sp	Q9R1A9.1	TREX2_MOUSE RecName	Full=Three prime repair exonuclease 2AltName Full=3'-5' exonuclease TREX2	3e-21
>Locus_9621.0	BlastHit	gi	152032464	sp	A4IFD2.1	FOXP1_BOVIN RecName	Full=Forkhead box protein P1	2e-35
>Locus_9621.0	BlastHit	gi	123916082	sp	Q2LE08.1	FXP1B_DANRE RecName	Full=Forkhead box protein P1-B	3e-39
>Locus_9623.0	BlastHit	gi	1705784	sp	P49706.1	CCND2_CHICK RecName	Full=G1/S-specific cyclin-D2	4e-56
>Locus_9624.0	BlastHit	gi	31340518	sp	P10379.2	UZIP_DROME RecName	Full=Protein unzippedAltName Full=Protein zipperFlags Precursor	2e-17
>Locus_9630.0	BlastHit	gi	308153648	sp	P82987.4	ATL3_HUMAN RecName	Full=ADAMTS-like protein 3Short=ADAMTSL-3AltName Full=Punctin-2Flags Precursor	4e-49
>Locus_9630.0	BlastHit	gi	308153648	sp	P82987.4	ATL3_HUMAN RecName	Full=ADAMTS-like protein 3Short=ADAMTSL-3AltName Full=Punctin-2Flags Precursor	2e-49
>Locus_9639.0	BlastHit	gi	257051067	sp	Q8NF91.3	SYNE1_HUMAN RecName	Full=Nesprin-1AltName Full=EnaptinAltName Full=Myocyte nuclear envelope protein 1Short=Myne-1AltName Full=Nuclear envelope spectrin repeat protein 1AltName Full=Synaptic nuclear envelope protein 1Short=Syne-1	1e-13
>Locus_9659.0	BlastHit	gi	60392891	sp	Q68ED3.2	PAPD5_MOUSE RecName	Full=PAP-associated domain-containing protein 5AltName Full=Topoisomerase-related function protein 4-2Short=TRF4-2	1e-158
>Locus_9673.0	BlastHit	gi	81879066	sp	Q8R3C1.1	CB042_MOUSE RecName	Full=Uncharacterized protein C2orf42 homolog	5e-61
>Locus_9711.0	BlastHit	gi	62900887	sp	Q9W0T5.2	PYX_DROME RecName	Full=Transient receptor potential channel pyrexia	4e-19
>Locus_9735.0	BlastHit	gi	158563848	sp	Q8IZ73.2	RUSD2_HUMAN RecName	Full=RNA pseudouridylate synthase domain-containing protein 2	2e-92
>Locus_9754.0	BlastHit	gi	296434522	sp	Q15751.2	HERC1_HUMAN RecName	Full=Probable E3 ubiquitin-protein ligase HERC1AltName Full=HECT domain and RCC1-like domain-containing protein 1AltName Full=p532AltName Full=p619	3e-19
>Locus_9755.0	BlastHit	gi	75070496	sp	Q5R5U3.1	ZN271_PONAB RecName	Full=Zinc finger protein 271	1e-21
>Locus_9757.0	BlastHit	gi	30173078	sp	Q8HYB7.1	PERT_CANFA RecName	Full=Thyroid peroxidaseShort=TPOFlags Precursor	3e-14
>Locus_9757.1	BlastHit	gi	172048149	sp	A8WQH2.1	PXDN_CAEBR RecName	Full=Peroxidasin homologFlags Precursor	3e-22
>Locus_9762.0	BlastHit	gi	47117704	sp	P61244.1	MAX_HUMAN RecName	Full=Protein maxAltName Full=Class D basic helix-loop-helix protein 4Short=bHLHd4AltName Full=Myc-associated factor X >gi	47117705	sp	P61245.1	MAX_FELCA RecName Full=Protein maxAltName Full=Myc-associated factor X	1e-41
>Locus_9779.0	BlastHit	gi	74957125	sp	O16796.2	NEPL2_CAEEL RecName	Full=Neprilysin-2	1e-20
>Locus_9801.0	BlastHit	gi	37537845	sp	Q9H1A4.1	APC1_HUMAN RecName	Full=Anaphase-promoting complex subunit 1Short=APC1AltName Full=Cyclosome subunit 1AltName Full=Mitotic checkpoint regulatorAltName Full=Testis-specific gene 24 protein	8e-124
>Locus_9820.0	BlastHit	gi	75054840	sp	Q5R757.1	PLCD_PONAB RecName	Full=1-acyl-sn-glycerol-3-phosphate acyltransferase deltaAltName Full=1-acylglycerol-3-phosphate O-acyltransferase 4Short=1-AGP acyltransferase 4Short=1-AGPAT 4AltName Full=Lysophosphatidic acid acyltransferase deltaShort=LPAAT-delta	7e-104
>Locus_9825.0	BlastHit	gi	298351631	sp	P0CG11.1	CTF8_BOVIN RecName	Full=Chromosome transmission fidelity protein 8 homolog	1e-31
>Locus_9825.0	BlastHit	gi	298351631	sp	P0CG11.1	CTF8_BOVIN RecName	Full=Chromosome transmission fidelity protein 8 homolog	1e-31
>Locus_9827.0	BlastHit	gi	34222627	sp	Q9D7X8.1	GGCT_MOUSE RecName	Full=Gamma-glutamylcyclotransferase	6e-28
>Locus_9827.0	BlastHit	gi	34222627	sp	Q9D7X8.1	GGCT_MOUSE RecName	Full=Gamma-glutamylcyclotransferase	5e-45
>Locus_9847.0	BlastHit	gi	83305802	sp	P91620.2	SIF2_DROME RecName	Full=Protein still life, isoforms C/SIF type 2	7e-176
>Locus_9855.0	BlastHit	gi	74759814	sp	Q8N2G6.1	ZCH24_HUMAN RecName	Full=Zinc finger CCHC domain-containing protein 24	7e-72
>Locus_9855.0	BlastHit	gi	74759814	sp	Q8N2G6.1	ZCH24_HUMAN RecName	Full=Zinc finger CCHC domain-containing protein 24	1e-74
>Locus_9858.0	BlastHit	gi	71151892	sp	Q8C8M1.1	FA60A_MOUSE RecName	Full=Protein FAM60AAltName Full=Tera protein	7e-40
>Locus_9861.0	BlastHit	gi	13959414	sp	P97526.1	NF1_RAT RecName	Full=NeurofibrominAltName Full=Neurofibromatosis-related protein NF-1	5e-39
>Locus_9902.0	BlastHit	gi	82081855	sp	Q5ZJY3.1	GARL3_CHICK RecName	Full=GTPase-activating Rap/Ran-GAP domain-like protein 3	4e-47
>Locus_9916.0	BlastHit	gi	2494508	sp	Q17241.1	SGF1_BOMMO RecName	Full=Silk gland factor 1Short=SGF-1	2e-82
>Locus_9933.0	BlastHit	gi	300681185	sp	B0WC46.1	TRET1_CULQU RecName	Full=Facilitated trehalose transporter Tret1	1e-41
>Locus_9942.0	BlastHit	gi	130751	sp	P08289.2	PPBT_RAT RecName	Full=Alkaline phosphatase, tissue-nonspecific isozymeShort=AP-TNAPShort=TNSALPAltName Full=Alkaline phosphatase liver/bone/kidney isozymeFlags Precursor	2e-46
>Locus_9945.0	BlastHit	gi	190360039	sp	P85831.1	PROH4_APIME RecName	Full=Prohormone-4Contains RecName Full=Brain peptide IDLSRFYGHFNTContains RecName Full=Brain peptide IDLSRFYGHFNContains RecName Full=Brain peptide IDLSRFYGHFContains RecName Full=Brain peptide DLSRFYGHFNTContains RecName Full=Brain peptide DLSRFYGHFNContains RecName Full=Brain peptide DLSRFYGHFFlags Precursor	8e-90
>Locus_9963.0	BlastHit	gi	81914538	sp	Q8K083.1	ZN536_MOUSE RecName	Full=Zinc finger protein 536	8e-10
>Locus_9964.0	BlastHit	gi	48427979	sp	P82119.1	CUO6_BLACR RecName	Full=Cuticle protein 6AltName Full=BcNCP14.9	6e-12
>Locus_9969.0	BlastHit	gi	75026432	sp	Q9V7U0.1	RESIL_DROME RecName	Full=Pro-resilinFlags Precursor	3e-08
>Locus_9978.0	BlastHit	gi	14194959	sp	Q12857.2	NFIA_HUMAN RecName	Full=Nuclear factor 1 A-typeShort=NF1-AShort=Nuclear factor 1/AAltName Full=CCAAT-box-binding transcription factorShort=CTFAltName Full=Nuclear factor I/AShort=NF-I/AShort=NFI-AAltName Full=TGGCA-binding protein	1e-94
>Locus_9980.0	BlastHit	gi	74745081	sp	Q5T5J6.1	SWT1_HUMAN RecName	Full=Transcriptional protein SWT1	4e-13
>Locus_9992.0	BlastHit	gi	313104079	sp	Q9NR09.2	BIRC6_HUMAN RecName	Full=Baculoviral IAP repeat-containing protein 6AltName Full=BIR repeat-containing ubiquitin-conjugating enzymeShort=BRUCEAltName Full=Ubiquitin-conjugating BIR domain enzyme apollonShort=APOLLON	9e-28
>Locus_9994.0	BlastHit	gi	123911126	sp	Q08BL3.1	C1GTA_DANRE RecName	Full=Glycoprotein-N-acetylgalactosamine 3-beta-galactosyltransferase 1-AAltName Full=Core 1 O-glycan T-synthase AAltName Full=Core 1 UDP-galactoseN-acetylgalactosamine-alpha-R beta 1,3-galactosyltransferase 1-AAltName Full=Core 1 beta1,3-galactosyltransferase 1-AShort=C1GalT1-AShort=Core 1 beta3-Gal-T1-A	2e-31
>Locus_10002.0	BlastHit	gi	75041518	sp	Q5R863.1	K1704_PONAB RecName	Full=Uncharacterized protein KIAA1704 homolog	4e-42
>Locus_10010.0	BlastHit	gi	341940503	sp	Q9WVF7.3	DPOE1_MOUSE RecName	Full=DNA polymerase epsilon catalytic subunit AAltName Full=DNA polymerase II subunit A	8e-108
>Locus_10014.0	BlastHit	gi	116241265	sp	Q99728.2	BARD1_HUMAN RecName	Full=BRCA1-associated RING domain protein 1Short=BARD-1	1e-74
>Locus_10015.0	BlastHit	gi	82181002	sp	Q642J4.1	IMPCT_DANRE RecName	Full=Protein IMPACTAltName Full=Imprinted and ancient gene protein homolog >gi	187609604	sp	A9UMG5.1	IMPTB_XENTR RecName Full=Protein IMPACT-BAltName Full=Imprinted and ancient gene protein homolog B	2e-88
>Locus_10033.0	BlastHit	gi	115502932	sp	Q32KN0.1	ZN572_BOVIN RecName	Full=Zinc finger protein 572	2e-15
>Locus_10035.0	BlastHit	gi	37999780	sp	Q9D600.1	PSF2_MOUSE RecName	Full=DNA replication complex GINS protein PSF2AltName Full=GINS complex subunit 2	4e-71
>Locus_10040.0	BlastHit	gi	74967379	sp	Q27802.2	DYHC2_TRIGR RecName	Full=Cytoplasmic dynein 2 heavy chain 1AltName Full=Dynein heavy chain isotype 1B	1e-176
>Locus_10054.0	BlastHit	gi	122146501	sp	Q2V8X7.1	NUD16_SHEEP RecName	Full=U8 snoRNA-decapping enzymeAltName Full=Nucleoside diphosphate-linked moiety X motif 16Short=Nudix motif 16AltName Full=m7GpppN-mRNA hydrolase	3e-34
>Locus_10063.0	BlastHit	gi	61211702	sp	O54904.2	B3GT1_MOUSE RecName	Full=Beta-1,3-galactosyltransferase 1Short=Beta-1,3-GalTase 1Short=Beta3Gal-T1Short=Beta3GalT1AltName Full=UDP-GalbetaGlcNAc beta 1,3-galactosyltransferase-IAltName Full=UDP-galactosebeta-N-acetyl-glucosamine-beta-1,3-galactosyltransferase 1 >gi	61211788	sp	Q7JK24.1	B3GT1_GORGO RecName Full=Beta-1,3-galactosyltransferase 1Short=Beta-1,3-GalTase 1Short=Beta3Gal-T1Short=Beta3GalT1AltName Full=UDP-galactosebeta-N-acetyl-glucosamine-beta-1,3-galactosyltransferase 1 >gi	61211790	sp	Q7JK25.1	B3GT1_PANPA RecName Full=Beta-1,3-galactosyltransferase 1Short=Beta-1,3-GalTase 1Short=Beta3Gal-T1Short=Beta3GalT1AltName Full=UDP-galactosebeta-N-acetyl-glucosamine-beta-1,3-galactosyltransferase 1 >gi	61211791	sp	Q7JK26.1	B3GT1_PANTR RecName Full=Beta-1,3-galactosyltransferase 1Short=Beta-1,3-GalTase 1Short=Beta3Gal-T1Short=Beta3GalT1AltName Full=UDP-galactosebeta-N-acetyl-glucosamine-beta-1,3-galactosyltransferase 1 >gi	61212133	sp	Q9MYM7.1	B3GT1_PONPY RecName Full=Beta-1,3-galactosyltransferase 1Short=Beta-1,3-GalTase 1Short=Beta3Gal-T1Short=Beta3GalT1AltName Full=UDP-galactosebeta-N-acetyl-glucosamine-beta-1,3-galactosyltransferase 1 >gi	61212254	sp	Q9Y5Z6.1	B3GT1_HUMAN RecName Full=Beta-1,3-galactosyltransferase 1Short=Beta-1,3-GalTase 1Short=Beta3Gal-T1Short=Beta3GalT1AltName Full=UDP-galactosebeta-N-acetyl-glucosamine-beta-1,3-galactosyltransferase 1	1e-21
>Locus_10067.0	BlastHit	gi	123893272	sp	Q28HM1.1	TFB1M_XENTR RecName	Full=Dimethyladenosine transferase 1, mitochondrialAltName Full=Mitochondrial 12S rRNA dimethylase 1AltName Full=Mitochondrial transcription factor B1Short=mtTFB1AltName Full=S-adenosylmethionine-6-N', N'-adenosyl(rRNA) dimethyltransferase 1Flags Precursor	3e-120
>Locus_10069.0	BlastHit	gi	46395562	sp	O88281.1	MEGF6_RAT RecName	Full=Multiple epidermal growth factor-like domains protein 6Short=Multiple EGF-like domains protein 6AltName Full=Epidermal growth factor-like protein 3Short=EGF-like protein 3Flags Precursor	7e-40
>Locus_10074.0	BlastHit	gi	74745265	sp	Q5T6S3.1	PHF19_HUMAN RecName	Full=PHD finger protein 19AltName Full=Polycomb-like protein 3Short=hPCL3	4e-86
>Locus_10084.0	BlastHit	gi	41019534	sp	P46467.2	VPS4B_MOUSE RecName	Full=Vacuolar protein sorting-associated protein 4BAltName Full=Suppressor of K(+) transport growth defect 1Short=Protein SKD1	0.0
>Locus_10088.0	BlastHit	gi	12644132	sp	P16568.2	BICD_DROME RecName	Full=Protein bicaudal D	0.0
>Locus_10116.0	BlastHit	gi	10720179	sp	O75688.1	PPM1B_HUMAN RecName	Full=Protein phosphatase 1BAltName Full=Protein phosphatase 2C isoform betaShort=PP2C-beta	4e-153
>Locus_10116.0	BlastHit	gi	548445	sp	P35815.1	PPM1B_RAT RecName	Full=Protein phosphatase 1BAltName Full=Protein phosphatase 2C isoform betaShort=PP2C-beta	9e-152
>Locus_10116.0	BlastHit	gi	548445	sp	P35815.1	PPM1B_RAT RecName	Full=Protein phosphatase 1BAltName Full=Protein phosphatase 2C isoform betaShort=PP2C-beta	2e-152
>Locus_10118.0	BlastHit	gi	55977881	sp	Q9HCU5.2	PREB_HUMAN RecName	Full=Prolactin regulatory element-binding proteinAltName Full=Mammalian guanine nucleotide exchange factor mSec12	5e-34
>Locus_10153.0	BlastHit	gi	14916974	sp	P70583.3	DUT_RAT RecName	Full=Deoxyuridine 5'-triphosphate nucleotidohydrolaseShort=dUTPaseAltName Full=PPAR-interacting protein 4Short=PIP4AltName Full=dUTP pyrophosphatase	9e-66
>Locus_10169.0	BlastHit	gi	166198776	sp	A2VE04.1	FRRS1_BOVIN RecName	Full=Ferric-chelate reductase 1	1e-14
>Locus_10172.0	BlastHit	gi	126099	sp	P17346.1	LEC2_MEGRO RecName	Full=Lectin BRA-2	4e-07
>Locus_10191.0	BlastHit	gi	73920748	sp	P40220.4	RABP1_CHICK RecName	Full=Cellular retinoic acid-binding protein 1AltName Full=Cellular retinoic acid-binding protein IShort=CRABP-I	2e-16
>Locus_10202.0	BlastHit	gi	123778305	sp	Q0P5V2.1	SOBP_MOUSE RecName	Full=Sine oculis-binding protein homologAltName Full=Jackson circler protein 1	8e-25
>Locus_10207.0	BlastHit	gi	51316113	sp	Q9U2C4.1	GALT9_CAEEL RecName	Full=Probable N-acetylgalactosaminyltransferase 9AltName Full=Protein-UDP acetylgalactosaminyltransferase 9AltName Full=UDP-GalNAcpolypeptide N-acetylgalactosaminyltransferase 9Short=pp-GaNTase 9	1e-19
>Locus_10212.0	BlastHit	gi	1709616	sp	P54399.1	PDI_DROME RecName	Full=Protein disulfide-isomeraseShort=PDIShort=dPDIFlags Precursor	6e-10
>Locus_10218.0	BlastHit	gi	71153182	sp	P52654.2	TF2AA_DROME RecName	Full=Transcription initiation factor IIA subunit 1AltName Full=General transcription factor IIA subunit 1AltName Full=dTFIIA-LContains RecName Full=Transcription initiation factor IIA alpha chainAltName Full=TFIIA p30 subunitContains RecName Full=Transcription initiation factor IIA beta chainAltName Full=TFIIA p20 subunit	5e-12
>Locus_10224.0	BlastHit	gi	1717854	sp	P52485.1	UBCD2_DROME RecName	Full=Ubiquitin-conjugating enzyme E2-24 kDaAltName Full=Ubiquitin carrier proteinAltName Full=Ubiquitin-protein ligase	3e-108
>Locus_10224.0	BlastHit	gi	1717854	sp	P52485.1	UBCD2_DROME RecName	Full=Ubiquitin-conjugating enzyme E2-24 kDaAltName Full=Ubiquitin carrier proteinAltName Full=Ubiquitin-protein ligase	4e-108
>Locus_10229.0	BlastHit	gi	38258901	sp	P13582.3	EAST_DROME RecName	Full=Serine protease easterFlags Precursor	1e-42
>Locus_10243.0	BlastHit	gi	146324961	sp	Q8CD19.2	LANC3_MOUSE RecName	Full=LanC-like protein 3	3e-112
>Locus_10249.0	BlastHit	gi	73621408	sp	Q5EAB6.1	PMGT1_BOVIN RecName	Full=Protein O-linked-mannose beta-1,2-N-acetylglucosaminyltransferase 1Short=POMGnT1	0.0
>Locus_10254.0	BlastHit	gi	68565897	sp	Q7KVQ0.1	GAR1_DROME RecName	Full=Probable H/ACA ribonucleoprotein complex subunit 1AltName Full=GCR 101 snRNPAltName Full=Nucleolar protein family A member 1	7e-31
>Locus_10255.0	BlastHit	gi	75052143	sp	Q588U8.1	CFDP2_TRAJA RecName	Full=Craniofacial development protein 2AltName Full=p97 bucentaur protein	2e-39
>Locus_10264.0	BlastHit	gi	190359058	sp	A1L1F6.1	I80DB_DANRE RecName	Full=INO80 complex subunit D-B	1e-13
>Locus_10266.0	BlastHit	gi	269849663	sp	Q96DM1.3	PGBD4_HUMAN RecName	Full=PiggyBac transposable element-derived protein 4	4e-65
>Locus_10268.0	BlastHit	gi	74732608	sp	Q96NN9.1	AIFM3_HUMAN RecName	Full=Apoptosis-inducing factor 3AltName Full=Apoptosis-inducing factor-like protein	4e-31
>Locus_10276.0	BlastHit	gi	116241246	sp	P16157.3	ANK1_HUMAN RecName	Full=Ankyrin-1Short=ANK-1AltName Full=Ankyrin-RAltName Full=Erythrocyte ankyrin	5e-34
>Locus_10280.0	BlastHit	gi	117949806	sp	P05552.2	ADF1_DROME RecName	Full=Transcription factor Adf-1AltName Full=ADH distal factor 1	4e-14
>Locus_10285.0	BlastHit	gi	74714197	sp	Q86YT5.1	S13A5_HUMAN RecName	Full=Solute carrier family 13 member 5AltName Full=Na(+)/citrate cotransporterShort=NaCTAltName Full=Sodium-coupled citrate transporterAltName Full=Sodium-dependent citrate transporter	2e-21
>Locus_10291.0	BlastHit	gi	59797876	sp	Q8R3B7.2	BRD8_MOUSE RecName	Full=Bromodomain-containing protein 8	2e-47
>Locus_10296.0	BlastHit	gi	341940547	sp	O88874.3	CCNK_MOUSE RecName	Full=Cyclin-K	2e-10
>Locus_10298.0	BlastHit	gi	56404446	sp	O75077.1	ADA23_HUMAN RecName	Full=Disintegrin and metalloproteinase domain-containing protein 23Short=ADAM 23AltName Full=Metalloproteinase-like, disintegrin-like, and cysteine-rich protein 3Short=MDC-3Flags Precursor	6e-45
>Locus_10298.0	BlastHit	gi	24211441	sp	Q13443.1	ADAM9_HUMAN RecName	Full=Disintegrin and metalloproteinase domain-containing protein 9Short=ADAM 9AltName Full=Cellular disintegrin-related proteinAltName Full=Meltrin-gammaAltName Full=Metalloprotease/disintegrin/cysteine-rich protein 9AltName Full=Myeloma cell metalloproteinaseFlags Precursor	3e-89
>Locus_10299.0	BlastHit	gi	172045562	sp	P11352.2	GPX1_MOUSE RecName	Full=Glutathione peroxidase 1Short=GPx-1Short=GSHPx-1AltName Full=Cellular glutathione peroxidase	2e-51
>Locus_10308.0	BlastHit	gi	37999920	sp	P13002.3	ELF1_DROME RecName	Full=Protein grainyheadAltName Full=DNA-binding protein ELF-1AltName Full=Element I-binding activityAltName Full=Protein grainy-headAltName Full=Transcription factor NTF-1	1e-125
>Locus_10321.0	BlastHit	gi	296452931	sp	Q9UNS1.2	TIM_HUMAN RecName	Full=Protein timeless homologShort=hTIM	2e-22
>Locus_10328.0	BlastHit	gi	296439485	sp	Q9ULZ9.4	MMP17_HUMAN RecName	Full=Matrix metalloproteinase-17Short=MMP-17AltName Full=Membrane-type matrix metalloproteinase 4Short=MT-MMP 4Short=MTMMP4AltName Full=Membrane-type-4 matrix metalloproteinaseShort=MT4-MMPShort=MT4MMPFlags Precursor	4e-43
>Locus_10331.0	BlastHit	gi	2501096	sp	Q16932.1	STX_APLCA RecName	Full=Syntaxin	2e-133
>Locus_10369.0	BlastHit	gi	82241446	sp	Q7ZVZ7.1	F108C_DANRE RecName	Full=Abhydrolase domain-containing protein FAM108C1	5e-145
>Locus_10370.0	BlastHit	gi	49036483	sp	Q7TPD3.2	ROBO2_MOUSE RecName	Full=Roundabout homolog 2Flags Precursor	7e-25
>Locus_10373.0	BlastHit	gi	342187069	sp	Q60803.2	TRAF3_MOUSE RecName	Full=TNF receptor-associated factor 3AltName Full=CD40 receptor-associated factor 1Short=CRAF1AltName Full=TRAFAMN	2e-10
>Locus_10375.0	BlastHit	gi	31076823	sp	Q8NFZ3.1	NLGNY_HUMAN RecName	Full=Neuroligin-4, Y-linkedShort=Neuroligin YFlags Precursor	1e-123
>Locus_10381.0	BlastHit	gi	384872699	sp	P83088.4	FUCTC_DROME RecName	Full=Alpha-(1,3)-fucosyltransferase CAltName Full=Galactoside 3-L-fucosyltransferase	2e-40
>Locus_10391.0	BlastHit	gi	12644413	sp	Q14202.2	ZMYM3_HUMAN RecName	Full=Zinc finger MYM-type protein 3AltName Full=Zinc finger protein 261	2e-58
>Locus_10392.0	BlastHit	gi	48428674	sp	Q98SN8.3	S61A2_ONCMY RecName	Full=Protein transport protein Sec61 subunit alpha isoform B	2e-113
>Locus_10415.0	BlastHit	gi	82235915	sp	Q6DGL2.1	KBRS2_DANRE RecName	Full=NF-kappa-B inhibitor-interacting Ras-like protein 2AltName Full=I-kappa-B-interacting Ras-like protein 2Short=Kappa B-Ras protein 2Short=KappaB-Ras2	2e-45
>Locus_10417.0	BlastHit	gi	182701401	sp	A6H791.1	TRM61_BOVIN RecName	Full=tRNA (adenine(58)-N(1))-methyltransferase catalytic subunit TRMT61AAltName Full=tRNA(m1A58)-methyltransferase subunit TRMT61AShort=tRNA(m1A58)MTase subunit TRMT61A	5e-85
>Locus_10423.0	BlastHit	gi	21759409	sp	Q96B26.1	EXOS8_HUMAN RecName	Full=Exosome complex component RRP43AltName Full=Exosome component 8AltName Full=Opa-interacting protein 2Short=OIP-2AltName Full=Ribosomal RNA-processing protein 43AltName Full=p9	3e-69
>Locus_10423.0	BlastHit	gi	21759409	sp	Q96B26.1	EXOS8_HUMAN RecName	Full=Exosome complex component RRP43AltName Full=Exosome component 8AltName Full=Opa-interacting protein 2Short=OIP-2AltName Full=Ribosomal RNA-processing protein 43AltName Full=p9	1e-45
>Locus_10443.0	BlastHit	gi	30913138	sp	Q9Z340.1	PARD3_RAT RecName	Full=Partitioning defective 3 homologShort=PAR-3Short=PARD-3AltName Full=Atypical PKC isotype-specific-interacting proteinShort=ASIPAltName Full=Atypical PKC-specific-binding proteinShort=ASBP	4e-29
>Locus_10443.0	BlastHit	gi	30913138	sp	Q9Z340.1	PARD3_RAT RecName	Full=Partitioning defective 3 homologShort=PAR-3Short=PARD-3AltName Full=Atypical PKC isotype-specific-interacting proteinShort=ASIPAltName Full=Atypical PKC-specific-binding proteinShort=ASBP	8e-19
>Locus_10445.0	BlastHit	gi	20137483	sp	Q9HFY6.3	CALM_BLAEM RecName	Full=CalmodulinShort=CaM	3e-23
>Locus_10455.0	BlastHit	gi	18202957	sp	Q9HCP0.1	KC1G1_HUMAN RecName	Full=Casein kinase I isoform gamma-1Short=CKI-gamma 1	0.0
>Locus_10455.0	BlastHit	gi	341940856	sp	Q8BTH8.2	KC1G1_MOUSE RecName	Full=Casein kinase I isoform gamma-1Short=CKI-gamma 1	0.0
>Locus_10459.0	BlastHit	gi	24212196	sp	Q99N85.1	RT18A_MOUSE RecName	Full=28S ribosomal protein S18a, mitochondrialShort=MRP-S18-aShort=Mrps18aShort=S18mt-aAltName Full=28S ribosomal protein S18-3, mitochondrialShort=MRP-S18-3Flags Precursor	1e-16
>Locus_10462.0	BlastHit	gi	21903394	sp	P23198.2	CBX3_MOUSE RecName	Full=Chromobox protein homolog 3AltName Full=Heterochromatin protein 1 homolog gammaShort=HP1 gammaAltName Full=M32AltName Full=Modifier 2 protein	9e-50
>Locus_10466.0	BlastHit	gi	292630829	sp	B3SRQ2.1	MYD88_SALSA RecName	Full=Myeloid differentiation primary response protein MyD88	2e-22
>Locus_10469.0	BlastHit	gi	12585269	sp	O54732.1	MMP15_MOUSE RecName	Full=Matrix metalloproteinase-15Short=MMP-15AltName Full=Membrane-type matrix metalloproteinase 2Short=MT-MMP 2Short=MTMMP2AltName Full=Membrane-type-2 matrix metalloproteinaseShort=MT2-MMPShort=MT2MMPFlags Precursor	5e-58
>Locus_10471.0	BlastHit	gi	2501712	sp	Q62513.1	ZN260_MOUSE RecName	Full=Zinc finger protein 260Short=Zfp-260	3e-54
>Locus_10480.0	BlastHit	gi	76800653	sp	Q05319.2	STUB_DROME RecName	Full=Serine proteinase stubbleAltName Full=Protein stubble-stubbloidContains RecName Full=Serine proteinase stubble non-catalytic chainContains RecName Full=Serine proteinase stubble catalytic chain	3e-18
>Locus_10492.0	BlastHit	gi	152031581	sp	Q17015.3	CU01_ANOGA RecName	Full=Cuticle protein	2e-08
>Locus_10501.0	BlastHit	gi	94730677	sp	Q3UGF1.1	WDR19_MOUSE RecName	Full=WD repeat-containing protein 19	5e-133
>Locus_10506.0	BlastHit	gi	269849663	sp	Q96DM1.3	PGBD4_HUMAN RecName	Full=PiggyBac transposable element-derived protein 4	4e-15
>Locus_10521.0	BlastHit	gi	82182565	sp	Q6DE02.1	SOB1A_XENLA RecName	Full=SOSS complex subunit B1-AAltName Full=Oligonucleotide/oligosaccharide-binding fold-containing protein 2B-AAltName Full=Sensor of single-strand DNA complex subunit B1-AAltName Full=Sensor of ssDNA subunit B1-AShort=SOSS-B1-AAltName Full=Single-stranded DNA-binding protein 1-A	1e-53
>Locus_10521.0	BlastHit	gi	82182565	sp	Q6DE02.1	SOB1A_XENLA RecName	Full=SOSS complex subunit B1-AAltName Full=Oligonucleotide/oligosaccharide-binding fold-containing protein 2B-AAltName Full=Sensor of single-strand DNA complex subunit B1-AAltName Full=Sensor of ssDNA subunit B1-AShort=SOSS-B1-AAltName Full=Single-stranded DNA-binding protein 1-A	9e-55
>Locus_10524.0	BlastHit	gi	82183566	sp	Q6DJB9.1	AGO2_XENTR RecName	Full=Protein argonaute-2Short=Argonaute2AltName Full=Eukaryotic translation initiation factor 2C 2Short=eIF-2C 2Short=eIF2C 2AltName Full=Protein slicer	0.0
>Locus_10531.0	BlastHit	gi	82177087	sp	Q803Q2.1	NDL1B_DANRE RecName	Full=Nuclear distribution protein nudE-like 1-B	1e-65
>Locus_10531.0	BlastHit	gi	82177087	sp	Q803Q2.1	NDL1B_DANRE RecName	Full=Nuclear distribution protein nudE-like 1-B	2e-73
>Locus_10532.0	BlastHit	gi	123781515	sp	Q497V6.1	BAHD1_MOUSE RecName	Full=Bromo adjacent homology domain-containing 1 proteinShort=BAH domain-containing protein 1	7e-46
>Locus_10538.0	BlastHit	gi	81908377	sp	O54963.1	REST_RAT RecName	Full=RE1-silencing transcription factorAltName Full=Neural-restrictive silencer factor	6e-18
>Locus_10546.0	BlastHit	gi	2501351	sp	Q29443.1	TRFE_BOVIN RecName	Full=SerotransferrinShort=TransferrinAltName Full=Beta-1 metal-binding globulinAltName Full=SiderophilinFlags Precursor	3e-08
>Locus_10547.0	BlastHit	gi	81904578	sp	Q9CZX9.1	TMM85_MOUSE RecName	Full=Transmembrane protein 85	1e-47
>Locus_10548.0	BlastHit	gi	73920225	sp	P42284.2	LOLA2_DROME RecName	Full=Longitudinals lacking protein, isoforms H/M/V	2e-21
>Locus_10552.0	BlastHit	gi	166220448	sp	A5PJF6.1	HSDL1_BOVIN RecName	Full=Inactive hydroxysteroid dehydrogenase-like protein 1	2e-85
>Locus_10556.0	BlastHit	gi	223590228	sp	Q8NDI1.3	EHBP1_HUMAN RecName	Full=EH domain-binding protein 1	1e-70
>Locus_10556.0	BlastHit	gi	341940498	sp	Q69ZW3.3	EHBP1_MOUSE RecName	Full=EH domain-binding protein 1	1e-71
>Locus_10559.0	BlastHit	gi	158518622	sp	Q80TY5.2	VP13B_MOUSE RecName	Full=Vacuolar protein sorting-associated protein 13BAltName Full=Cohen syndrome protein 1 homolog	7e-25
>Locus_10565.0	BlastHit	gi	114729	sp	P27041.1	AVR2B_XENLA RecName	Full=Activin receptor type-2BAltName Full=Activin receptor type IIBShort=ACTR-IIBFlags Precursor	6e-172
>Locus_10567.0	BlastHit	gi	1172991	sp	P46778.2	RL21_HUMAN RecName	Full=60S ribosomal protein L21	6e-67
>Locus_10567.0	BlastHit	gi	1172991	sp	P46778.2	RL21_HUMAN RecName	Full=60S ribosomal protein L21	9e-67
>Locus_10577.0	BlastHit	gi	28380083	sp	Q9HCD5.2	NCOA5_HUMAN RecName	Full=Nuclear receptor coactivator 5Short=NCoA-5AltName Full=Coactivator independent of AF-2Short=CIA	9e-24
>Locus_10587.0	BlastHit	gi	48428025	sp	Q7YQM0.1	GDIA_PONPY RecName	Full=Rab GDP dissociation inhibitor alphaShort=Rab GDI alphaAltName Full=Guanosine diphosphate dissociation inhibitor 1Short=GDI-1	0.0
>Locus_10598.0	BlastHit	gi	544254	sp	P10768.2	ESTD_HUMAN RecName	Full=S-formylglutathione hydrolaseShort=FGHAltName Full=Esterase DAltName Full=Methylumbelliferyl-acetate deacetylase	5e-147
>Locus_10599.0	BlastHit	gi	2501708	sp	P80944.1	ZFX_PIG RecName	Full=Zinc finger X-chromosomal protein >gi	2501709	sp	Q29419.1	ZFY_PIG RecName Full=Zinc finger Y-chromosomal protein	1e-09
>Locus_10599.0	BlastHit	gi	75069666	sp	Q52V16.1	ZFY_GORGO RecName	Full=Zinc finger Y-chromosomal protein	2e-11
>Locus_10601.0	BlastHit	gi	123911550	sp	Q0IJ05.1	OSBL9_XENTR RecName	Full=Oxysterol-binding protein-related protein 9	2e-73
>Locus_10603.0	BlastHit	gi	66774174	sp	P20009.3	DLL_DROME RecName	Full=Homeotic protein distal-lessAltName Full=Protein brista	4e-41
>Locus_10622.0	BlastHit	gi	115502866	sp	Q0VCH8.1	TMM65_BOVIN RecName	Full=Transmembrane protein 65	4e-30
>Locus_10628.0	BlastHit	gi	110825729	sp	P05661.4	MYSA_DROME RecName	Full=Myosin heavy chain, muscle	3e-62
>Locus_10650.0	BlastHit	gi	125987706	sp	Q96NW4.2	ANR27_HUMAN RecName	Full=Ankyrin repeat domain-containing protein 27AltName Full=VPS9 domain-containing protein	2e-16
>Locus_10654.0	BlastHit	gi	2842718	sp	Q93113.1	GST1D_ANOGA RecName	Full=Glutathione S-transferase 1, isoform DAltName Full=AgGst1-alphaAltName Full=Aggst1-1AltName Full=Aggst1-6AltName Full=Aggst2-1AltName Full=DDT-dehydrochlorinaseAltName Full=GST class-theta	1e-69
>Locus_10672.0	BlastHit	gi	290457669	sp	Q14112.3	NID2_HUMAN RecName	Full=Nidogen-2Short=NID-2AltName Full=OsteonidogenFlags Precursor	1e-11
>Locus_10676.0	BlastHit	gi	46576678	sp	P83871.1	PHF5A_RAT RecName	Full=PHD finger-like domain-containing protein 5AShort=PHD finger-like domain protein 5AAltName Full=Splicing factor 3B-associated 14 kDa proteinShort=SF3b14b >gi	46577624	sp	P83870.1	PHF5A_MOUSE RecName Full=PHD finger-like domain-containing protein 5AShort=PHD finger-like domain protein 5AAltName Full=Splicing factor 3B-associated 14 kDa proteinShort=SF3b14b >gi	46577625	sp	Q7RTV0.1	PHF5A_HUMAN RecName Full=PHD finger-like domain-containing protein 5AShort=PHD finger-like domain protein 5AAltName Full=Splicing factor 3B-associated 14 kDa proteinShort=SF3b14b	1e-70
>Locus_10678.0	BlastHit	gi	68059163	sp	P69060.1	NEUA_RAT RecName	Full=N-acylneuraminate cytidylyltransferaseAltName Full=CMP-N-acetylneuraminic acid synthaseShort=CMP-NeuNAc synthase	1e-37
>Locus_10679.0	BlastHit	gi	119364608	sp	Q12570.3	LAC1_BOTFU RecName	Full=Laccase-1AltName Full=Benzenedioloxygen oxidoreductase 1AltName Full=Diphenol oxidase 1AltName Full=Urishiol oxidase 1Flags Precursor	8e-09
>Locus_10695.0	BlastHit	gi	82229292	sp	Q52KB5.1	ZBT24_DANRE RecName	Full=Zinc finger and BTB domain-containing protein 24AltName Full=Zinc finger protein 450	9e-22
>Locus_10701.0	BlastHit	gi	317412165	sp	D4A666.1	UBN2_RAT RecName	Full=Ubinuclein-2	7e-38
>Locus_10705.0	BlastHit	gi	129396	sp	P08873.1	PA20_NOTSC RecName	Full=Phospholipase A2AltName Full=Notechis 11'2AltName Full=Phosphatidylcholine 2-acylhydrolaseFlags Precursor	5e-21
>Locus_10705.0	BlastHit	gi	11467959	sp	P00593.2	PA21B_BOVIN RecName	Full=Phospholipase A2AltName Full=Group IB phospholipase A2AltName Full=Phosphatidylcholine 2-acylhydrolase 1BFlags Precursor	1e-18
>Locus_10713.0	BlastHit	gi	167011905	sp	A3KPW7.1	PTAR1_DANRE RecName	Full=Protein prenyltransferase alpha subunit repeat-containing protein 1	1e-08
>Locus_10715.0	BlastHit	gi	81904402	sp	Q9CY94.1	PSF3_MOUSE RecName	Full=DNA replication complex GINS protein PSF3AltName Full=GINS complex subunit 3	2e-42
>Locus_10722.0	BlastHit	gi	31077036	sp	Q9D1Q6.1	ERP44_MOUSE RecName	Full=Endoplasmic reticulum resident protein 44Short=ER protein 44Short=ERp44AltName Full=Thioredoxin domain-containing protein 4Flags Precursor	1e-130
>Locus_10734.0	BlastHit	gi	171769535	sp	A2AVA0.1	SVEP1_MOUSE RecName	Full=Sushi, von Willebrand factor type A, EGF and pentraxin domain-containing protein 1AltName Full=PolydomFlags Precursor	1e-23
>Locus_10746.0	BlastHit	gi	67462083	sp	Q9Y115.1	UN93L_DROME RecName	Full=UNC93-like protein	2e-07
>Locus_10750.0	BlastHit	gi	82177417	sp	Q90YY5.1	MED26_XENLA RecName	Full=Mediator of RNA polymerase II transcription subunit 26AltName Full=Cofactor required for Sp1 transcriptional activation subunit 7Short=CRSP complex subunit 7AltName Full=Mediator complex subunit 26	2e-20
>Locus_10766.0	BlastHit	gi	3913713	sp	P70213.1	FV1_MOUSE RecName	Full=Friend virus susceptibility protein 1	2e-28
>Locus_10767.0	BlastHit	gi	77416550	sp	Q4LBB9.2	OCTB2_DROME RecName	Full=Octopamine receptor beta-2RShort=DmOct-beta-12Short=DmOct-beta-2R	3e-120
>Locus_10780.0	BlastHit	gi	114152784	sp	Q91V57.2	CHIN_MOUSE RecName	Full=N-chimaerinAltName Full=A-chimaerinAltName Full=Alpha-chimerinAltName Full=N-chimerinShort=NCAltName Full=Rho GTPase-activating protein 2	9e-115
>Locus_10787.0	BlastHit	gi	74730150	sp	Q8NBZ7.1	UXS1_HUMAN RecName	Full=UDP-glucuronic acid decarboxylase 1AltName Full=UDP-glucuronate decarboxylase 1Short=UGDShort=UXS-1	0.0
>Locus_10790.0	BlastHit	gi	20137194	sp	Q9JJ22.2	ERAP1_RAT RecName	Full=Endoplasmic reticulum aminopeptidase 1AltName Full=ARTS-1AltName Full=Adipocyte-derived leucine aminopeptidaseShort=A-LAPAltName Full=Aminopeptidase PILSAltName Full=Puromycin-insensitive leucyl-specific aminopeptidaseShort=PILS-AP	9e-13
>Locus_10798.0	BlastHit	gi	20178347	sp	Q9NYT6.2	ZN226_HUMAN RecName	Full=Zinc finger protein 226	4e-95
>Locus_10799.0	BlastHit	gi	290457667	sp	Q9NT68.3	TEN2_HUMAN RecName	Full=Teneurin-2Short=Ten-2AltName Full=Protein Odd Oz/ten-m homolog 2AltName Full=Tenascin-M2Short=Ten-m2	4e-16
>Locus_10801.0	BlastHit	gi	401326	sp	P31410.1	VATB_HELVI RecName	Full=V-type proton ATPase subunit BShort=V-ATPase subunit BAltName Full=Vacuolar proton pump subunit B	0.0
>Locus_10807.0	BlastHit	gi	3024672	sp	Q91604.1	STK11_XENLA RecName	Full=Serine/threonine-protein kinase stk11AltName Full=Liver kinase B1 homologShort=lkb1AltName Full=Serine/threonine-protein kinase XEEK1	4e-122
>Locus_10808.0	BlastHit	gi	313104293	sp	P17019.4	ZN708_HUMAN RecName	Full=Zinc finger protein 708AltName Full=Zinc finger protein 15AltName Full=Zinc finger protein 15-like 1AltName Full=Zinc finger protein KOX8	8e-43
>Locus_10813.0	BlastHit	gi	3024107	sp	Q90674.1	LSHR_CHICK RecName	Full=Lutropin-choriogonadotropic hormone receptorShort=LH/CG-RAltName Full=Luteinizing hormone receptorShort=LSH-R	7e-52
>Locus_10816.0	BlastHit	gi	261260093	sp	O88954.3	MPP3_RAT RecName	Full=MAGUK p55 subfamily member 3AltName Full=Discs large homolog 3AltName Full=Protein MPP3	4e-60
>Locus_10821.0	BlastHit	gi	61213836	sp	Q9MZU0.1	MYC_GALVR RecName	Full=Myc proto-oncogene proteinAltName Full=Proto-oncogene c-MycAltName Full=Transcription factor p64	5e-12
>Locus_10822.0	BlastHit	gi	34582346	sp	Q9Y324.1	FCF1_HUMAN RecName	Full=rRNA-processing protein FCF1 homolog >gi	75042679	sp	Q5RFQ0.1	FCF1_PONAB RecName Full=rRNA-processing protein FCF1 homolog >gi	110278914	sp	Q32PD0.1	FCF1_BOVIN RecName Full=rRNA-processing protein FCF1 homolog	8e-85
>Locus_10825.0	BlastHit	gi	1352370	sp	P98074.1	ENTK_PIG RecName	Full=EnteropeptidaseAltName Full=EnterokinaseAltName Full=Serine protease 7AltName Full=Transmembrane protease serine 15Contains RecName Full=Enteropeptidase non-catalytic mini chainContains RecName Full=Enteropeptidase non-catalytic heavy chainContains RecName Full=Enteropeptidase catalytic light chainFlags Precursor	1e-42
>Locus_10832.0	BlastHit	gi	82240490	sp	Q7T2V3.1	M3K10_XENLA RecName	Full=Mitogen-activated protein kinase kinase kinase 10AltName Full=Mixed lineage kinase 2Short=xMLK2	3e-29
>Locus_10832.1	BlastHit	gi	341940924	sp	Q3U1V8.2	M3K9_MOUSE RecName	Full=Mitogen-activated protein kinase kinase kinase 9	2e-94
>Locus_10837.0	BlastHit	gi	29427572	sp	O61369.1	PICO_DROAN RecName	Full=Putative inorganic phosphate cotransporter	1e-60
>Locus_10853.0	BlastHit	gi	48474336	sp	Q61009.1	SCRB1_MOUSE RecName	Full=Scavenger receptor class B member 1Short=SRB1AltName Full=SR-BI	6e-28
>Locus_10871.0	BlastHit	gi	229891778	sp	B0S733.2	REN3A_DANRE RecName	Full=Regulator of nonsense transcripts 3AAltName Full=Up-frameshift suppressor 3 homolog A	2e-23
>Locus_10881.0	BlastHit	gi	30316328	sp	Q9DE27.1	RUVB2_XENLA RecName	Full=RuvB-like 2AltName Full=Reptin	0.0
>Locus_10885.0	BlastHit	gi	44887723	sp	Q9C0K0.1	BC11B_HUMAN RecName	Full=B-cell lymphoma/leukemia 11BShort=BCL-11BAltName Full=B-cell CLL/lymphoma 11BAltName Full=COUP-TF-interacting protein 2AltName Full=Radiation-induced tumor suppressor gene 1 proteinShort=hRit1	4e-45
>Locus_10899.0	BlastHit	gi	172045818	sp	Q8TDW7.2	FAT3_HUMAN RecName	Full=Protocadherin Fat 3Short=hFat3AltName Full=Cadherin family member 15AltName Full=FAT tumor suppressor homolog 3Flags Precursor	6e-78
>Locus_10910.0	BlastHit	gi	11136080	sp	Q14585.1	ZN345_HUMAN RecName	Full=Zinc finger protein 345AltName Full=Zinc finger protein HZF10	2e-21
>Locus_10913.0	BlastHit	gi	25090191	sp	Q9U8B8.1	DYR_HELVI RecName	Full=Dihydrofolate reductase	1e-20
>Locus_10913.0	BlastHit	gi	25090191	sp	Q9U8B8.1	DYR_HELVI RecName	Full=Dihydrofolate reductase	9e-53
>Locus_10913.0	BlastHit	gi	25090191	sp	Q9U8B8.1	DYR_HELVI RecName	Full=Dihydrofolate reductase	5e-54
>Locus_10927.0	BlastHit	gi	78099813	sp	P10077.2	ZFP27_MOUSE RecName	Full=Zinc finger protein 27Short=Zfp-27AltName Full=Protein mKR4	2e-20
>Locus_10934.0	BlastHit	gi	47606765	sp	Q9HA64.2	KT3K_HUMAN RecName	Full=Ketosamine-3-kinaseAltName Full=Fructosamine-3-kinase-related proteinShort=FN3K-RPShort=FN3K-related protein	1e-98
>Locus_10947.0	BlastHit	gi	74753569	sp	Q4V328.1	GRAP1_HUMAN RecName	Full=GRIP1-associated protein 1Short=GRASP-1	2e-36
>Locus_10962.0	BlastHit	gi	28202097	sp	Q8R173.1	ZDHC3_MOUSE RecName	Full=Palmitoyltransferase ZDHHC3AltName Full=GABA-A receptor-associated membrane protein 1AltName Full=Golgi-specific DHHC zinc finger proteinAltName Full=Zinc finger DHHC domain-containing protein 3Short=DHHC-3	1e-102
>Locus_10965.0	BlastHit	gi	82183483	sp	Q6DIY8.1	M17L2_XENTR RecName	Full=Mpv17-like protein 2	7e-33
>Locus_10965.0	BlastHit	gi	82183483	sp	Q6DIY8.1	M17L2_XENTR RecName	Full=Mpv17-like protein 2	4e-33
>Locus_10969.0	BlastHit	gi	73621379	sp	Q9ULD6.2	INTU_HUMAN RecName	Full=Protein inturnedAltName Full=Inturned planar cell polarity effector homologAltName Full=PDZ domain-containing protein 6	1e-22
>Locus_10970.0	BlastHit	gi	73746802	sp	Q5PSV9.1	MDC1_MOUSE RecName	Full=Mediator of DNA damage checkpoint protein 1	5e-07
>Locus_10972.0	BlastHit	gi	2497056	sp	Q12358.1	JLP1_YEAST RecName	Full=Alpha-ketoglutarate-dependent sulfonate dioxygenase	3e-09
>Locus_10976.0	BlastHit	gi	61221088	sp	Q9D9G3.1	CHIC2_MOUSE RecName	Full=Cysteine-rich hydrophobic domain 2 protein	2e-53
>Locus_10981.0	BlastHit	gi	121944426	sp	Q86UD5.2	SL9B2_HUMAN RecName	Full=Mitochondrial sodium/hydrogen exchanger 9B2AltName Full=Mitochondrial Na(+)/H(+) exchanger NHA2AltName Full=Na(+)/H(+) exchanger-like domain-containing protein 2Short=NHE domain-containing protein 2AltName Full=Sodium/hydrogen exchanger-like domain-containing protein 2AltName Full=Solute carrier family 9 subfamily B member 2	9e-102
>Locus_10982.0	BlastHit	gi	81882759	sp	Q5EBP3.1	ARMC5_MOUSE RecName	Full=Armadillo repeat-containing protein 5	1e-14
>Locus_10983.0	BlastHit	gi	32363506	sp	Q96T37.2	RBM15_HUMAN RecName	Full=Putative RNA-binding protein 15AltName Full=One-twenty two protein 1AltName Full=RNA-binding motif protein 15	2e-33
>Locus_10984.0	BlastHit	gi	51704279	sp	P39770.3	SALM_DROME RecName	Full=Homeotic protein spalt-major	1e-26
>Locus_10990.0	BlastHit	gi	341940691	sp	Q8BJL1.2	FBX30_MOUSE RecName	Full=F-box only protein 30	5e-22
>Locus_11000.0	BlastHit	gi	281312186	sp	A7Z061.1	CDC27_BOVIN RecName	Full=Cell division cycle protein 27 homolog	3e-105
>Locus_11003.0	BlastHit	gi	51701398	sp	Q6P3S6.1	FBX42_HUMAN RecName	Full=F-box only protein 42AltName Full=Just one F-box and Kelch domain-containing protein	1e-85
>Locus_11015.0	BlastHit	gi	33517131	sp	Q8NHY6.1	ZFP28_HUMAN RecName	Full=Zinc finger protein 28 homologShort=Zfp-28AltName Full=Krueppel-like zinc finger factor X6	6e-07
>Locus_11019.0	BlastHit	gi	229484082	sp	A8WR59.2	COL99_CAEBR RecName	Full=Putative cuticle collagen 99Flags Precursor	2e-07
>Locus_11019.0	BlastHit	gi	263413940	sp	B7Z0K8.1	COLL1_DROME RecName	Full=Collagen alpha chain CG42342	1e-06
>Locus_11028.0	BlastHit	gi	729368	sp	Q08012.1	DRK_DROME RecName	Full=Protein enhancer of sevenless 2BShort=Protein E(sev)2BAltName Full=Downstream of receptor kinaseAltName Full=SH2-SH3 adapter protein drk >gi	52000619	sp	Q6YKA8.1	DRK_DROSI RecName Full=Protein E(sev)2BAltName Full=Downstream of receptor kinaseAltName Full=Protein enhancer of sevenless 2BAltName Full=SH2-SH3 adapter protein drk	9e-133
>Locus_11028.0	BlastHit	gi	729368	sp	Q08012.1	DRK_DROME RecName	Full=Protein enhancer of sevenless 2BShort=Protein E(sev)2BAltName Full=Downstream of receptor kinaseAltName Full=SH2-SH3 adapter protein drk >gi	52000619	sp	Q6YKA8.1	DRK_DROSI RecName Full=Protein E(sev)2BAltName Full=Downstream of receptor kinaseAltName Full=Protein enhancer of sevenless 2BAltName Full=SH2-SH3 adapter protein drk	2e-128
>Locus_11033.0	BlastHit	gi	182647413	sp	Q8IYD1.2	ERF3B_HUMAN RecName	Full=Eukaryotic peptide chain release factor GTP-binding subunit ERF3BShort=Eukaryotic peptide chain release factor subunit 3bShort=eRF3bAltName Full=G1 to S phase transition protein 2 homolog	0.0
>Locus_11043.0	BlastHit	gi	2498930	sp	Q24025.1	SOG_DROME RecName	Full=Dorsal-ventral patterning protein SogAltName Full=Short gastrulation protein	2e-63
>Locus_11044.0	BlastHit	gi	296452911	sp	Q9H2Y9.2	SO5A1_HUMAN RecName	Full=Solute carrier organic anion transporter family member 5A1AltName Full=Organic anion transporter polypeptide-related protein 4Short=OATP-RP4Short=OATPRP4AltName Full=Solute carrier family 21 member 15	4e-15
>Locus_11051.0	BlastHit	gi	97218967	sp	Q9N003.2	ZN425_MACFA RecName	Full=Zinc finger protein 425	1e-20
>Locus_11057.0	BlastHit	gi	215273969	sp	Q16832.2	DDR2_HUMAN RecName	Full=Discoidin domain-containing receptor 2Short=Discoidin domain receptor 2AltName Full=CD167 antigen-like family member BAltName Full=Discoidin domain-containing receptor tyrosine kinase 2AltName Full=Neurotrophic tyrosine kinase, receptor-related 3AltName Full=Receptor protein-tyrosine kinase TKTAltName Full=Tyrosine-protein kinase TYRO10AltName CD_antigen=CD167bFlags Precursor	4e-42
>Locus_11070.0	BlastHit	gi	296453047	sp	Q8NAF0.2	ZN579_HUMAN RecName	Full=Zinc finger protein 579	4e-08
>Locus_11096.0	BlastHit	gi	123782695	sp	Q0VAW7.1	ZF112_MOUSE RecName	Full=Zinc finger protein 112Short=Zfp-112	3e-21
>Locus_11100.0	BlastHit	gi	75054736	sp	Q5R587.1	RPAB1_PONAB RecName	Full=DNA-directed RNA polymerases I, II, and III subunit RPABC1Short=RNA polymerases I, II, and III subunit ABC1AltName Full=DNA-directed RNA polymerase II subunit EAltName Full=RPB5 homolog	3e-129
>Locus_11102.0	BlastHit	gi	400979	sp	P31350.1	RIR2_HUMAN RecName	Full=Ribonucleoside-diphosphate reductase subunit M2AltName Full=Ribonucleotide reductase small chainAltName Full=Ribonucleotide reductase small subunit	0.0
>Locus_11106.0	BlastHit	gi	302595874	sp	P0CG67.1	UBB_GORGO RecName	Full=Polyubiquitin-BContains RecName Full=UbiquitinFlags Precursor >gi	302595875	sp	P0CG47.1	UBB_HUMAN RecName Full=Polyubiquitin-BContains RecName Full=UbiquitinFlags Precursor >gi	302595877	sp	P0CG65.1	UBB_PANTR RecName Full=Polyubiquitin-BContains RecName Full=UbiquitinFlags Precursor >gi	302595878	sp	P0CG60.1	UBB_PONPY RecName Full=Polyubiquitin-BContains RecName Full=UbiquitinFlags Precursor	4e-20
>Locus_11116.0	BlastHit	gi	17367172	sp	Q9VUL9.2	FUCTA_DROME RecName	Full=Glycoprotein 3-alpha-L-fucosyltransferase AAltName Full=Core alpha-(1,3)-fucosyltransferase	2e-17
>Locus_11124.0	BlastHit	gi	61211800	sp	Q80V53.2	CHSTE_MOUSE RecName	Full=Carbohydrate sulfotransferase 14AltName Full=Dermatan 4-sulfotransferase 1Short=D4ST-1	2e-16
>Locus_11136.0	BlastHit	gi	61227113	sp	Q7TSU7.1	KIRR2_MOUSE RecName	Full=Kin of IRRE-like protein 2AltName Full=Kin of irregular chiasm-like protein 2Flags Precursor	2e-09
>Locus_11146.0	BlastHit	gi	61211799	sp	Q805E5.1	CHSTE_DANRE RecName	Full=Carbohydrate sulfotransferase 14AltName Full=Dermatan 4-sulfotransferase 1Short=D4ST-1Short=zD4ST-1	3e-10
>Locus_11174.0	BlastHit	gi	28201786	sp	Q9DAT2.1	MRGBP_MOUSE RecName	Full=MRG-binding protein	1e-22
>Locus_11182.0	BlastHit	gi	148887349	sp	P04157.2	PTPRC_RAT RecName	Full=Receptor-type tyrosine-protein phosphatase CAltName Full=Leukocyte common antigenShort=L-CAAltName Full=T200AltName CD_antigen=CD45Flags Precursor	5e-40
>Locus_11187.0	BlastHit	gi	121990	sp	P08991.1	H2AV_STRPU RecName	Full=Histone H2A.VAltName Full=H2A.F/Z	1e-62
>Locus_11188.0	BlastHit	gi	81871557	sp	Q91Z83.1	MYH7_MOUSE RecName	Full=Myosin-7AltName Full=Myosin heavy chain 7AltName Full=Myosin heavy chain slow isoformShort=MyHC-slowAltName Full=Myosin heavy chain, cardiac muscle beta isoformShort=MyHC-beta	2e-60
>Locus_11189.0	BlastHit	gi	6919907	sp	Q16534.1	HLF_HUMAN RecName	Full=Hepatic leukemia factor	2e-31
>Locus_11189.0	BlastHit	gi	6919907	sp	Q16534.1	HLF_HUMAN RecName	Full=Hepatic leukemia factor	7e-42
>Locus_11189.0	BlastHit	gi	6919907	sp	Q16534.1	HLF_HUMAN RecName	Full=Hepatic leukemia factor	1e-33
>Locus_11189.0	BlastHit	gi	6919907	sp	Q16534.1	HLF_HUMAN RecName	Full=Hepatic leukemia factor	2e-39
>Locus_11195.0	BlastHit	gi	160013076	sp	Q52KG5.2	KI26A_MOUSE RecName	Full=Kinesin-like protein KIF26A	6e-35
>Locus_11198.0	BlastHit	gi	123899827	sp	Q3B8H3.1	TM11B_XENLA RecName	Full=Transmembrane protein 11-B, mitochondrial	2e-51
>Locus_11198.0	BlastHit	gi	82185780	sp	Q6NWH5.1	TMM11_DANRE RecName	Full=Transmembrane protein 11, mitochondrial	3e-26
>Locus_11204.0	BlastHit	gi	182627639	sp	A9UL63.1	CG055_XENTR RecName	Full=UPF0562 protein C7orf55 homolog	2e-18
>Locus_11209.0	BlastHit	gi	126467	sp	P18433.2	PTPRA_HUMAN RecName	Full=Receptor-type tyrosine-protein phosphatase alphaShort=Protein-tyrosine phosphatase alphaShort=R-PTP-alphaFlags Precursor	8e-07
>Locus_11212.0	BlastHit	gi	1703189	sp	P00258.2	ADX_PIG RecName	Full=Adrenodoxin, mitochondrialAltName Full=Adrenal ferredoxinAltName Full=Ferredoxin-1Flags Precursor	3e-41
>Locus_11220.0	BlastHit	gi	1705944	sp	Q01062.2	PDE2A_RAT RecName	Full=cGMP-dependent 3',5'-cyclic phosphodiesteraseAltName Full=Cyclic GMP-stimulated phosphodiesteraseShort=CGS-PDEShort=cGSPDE	5e-49
>Locus_11222.0	BlastHit	gi	116242516	sp	P19367.3	HXK1_HUMAN RecName	Full=Hexokinase-1AltName Full=Brain form hexokinaseAltName Full=Hexokinase type IShort=HK I	8e-97
>Locus_11225.0	BlastHit	gi	114034	sp	P05090.1	APOD_HUMAN RecName	Full=Apolipoprotein DShort=Apo-DShort=ApoDFlags Precursor	3e-26
>Locus_11229.0	BlastHit	gi	81883983	sp	Q62834.1	CD123_RAT RecName	Full=Cell division cycle protein 123 homologShort=Protein D123	8e-96
>Locus_11232.0	BlastHit	gi	2497986	sp	P79110.1	TXTP_BOVIN RecName	Full=Tricarboxylate transport protein, mitochondrialAltName Full=Citrate transport proteinShort=CTPAltName Full=Solute carrier family 25 member 1AltName Full=Tricarboxylate carrier proteinFlags Precursor	4e-134
>Locus_11239.0	BlastHit	gi	55976628	sp	Q9W1W9.1	PADC1_DROME RecName	Full=PRADC1-like proteinAltName Full=PAP21-like proteinFlags Precursor	2e-41
>Locus_11242.0	BlastHit	gi	182676483	sp	A4FV72.1	PPIE_BOVIN RecName	Full=Peptidyl-prolyl cis-trans isomerase EShort=PPIase EAltName Full=Cyclophilin EAltName Full=Rotamase E	3e-149
>Locus_11245.0	BlastHit	gi	2842716	sp	Q93104.1	ERH_AEDAE RecName	Full=Enhancer of rudimentary homolog	4e-61
>Locus_11246.0	BlastHit	gi	82186659	sp	Q6P8E9.1	NH2L1_XENTR RecName	Full=NHP2-like protein 1AltName Full=High mobility group-like nuclear protein 2 homolog 1AltName Full=U4/U6.U5 tri-snRNP 15.5 kDa protein	2e-54
>Locus_11250.0	BlastHit	gi	6226882	sp	P54886.2	P5CS_HUMAN RecName	Full=Delta-1-pyrroline-5-carboxylate synthaseShort=P5CSAltName Full=Aldehyde dehydrogenase family 18 member A1Includes RecName Full=Glutamate 5-kinaseShort=GKAltName Full=Gamma-glutamyl kinaseIncludes RecName Full=Gamma-glutamyl phosphate reductaseShort=GPRAltName Full=Glutamate-5-semialdehyde dehydrogenaseAltName Full=Glutamyl-gamma-semialdehyde dehydrogenase	0.0
>Locus_11253.0	BlastHit	gi	74866859	sp	Q9TVQ5.1	SPT4H_DROME RecName	Full=Transcription elongation factor SPT4AltName Full=DRB sensitivity-inducing factor small subunitShort=DSIF small subunitAltName Full=dSpt4	7e-51
>Locus_11255.0	BlastHit	gi	75009856	sp	Q7KRW1.1	TRC8_DROME RecName	Full=Protein TRC8 homolog	4e-43
>Locus_11260.0	BlastHit	gi	341940170	sp	Q8JZN5.2	ACAD9_MOUSE RecName	Full=Acyl-CoA dehydrogenase family member 9, mitochondrialShort=ACAD-9Flags Precursor	0.0
>Locus_11264.0	BlastHit	gi	4033779	sp	Q13336.2	UT1_HUMAN RecName	Full=Urea transporter 1AltName Full=Solute carrier family 14 member 1AltName Full=Urea transporter, erythrocyte	7e-16
>Locus_11265.0	BlastHit	gi	182689547	sp	A7S6A5.1	SDA1_NEMVE RecName	Full=Protein SDA1 homologAltName Full=SDA1 domain-containing protein 1 homolog	8e-29
>Locus_11266.0	BlastHit	gi	1703072	sp	Q10751.1	ACE_CHICK RecName	Full=Angiotensin-converting enzymeShort=ACEAltName Full=Dipeptidyl carboxypeptidase IAltName Full=Kininase II	0.0
>Locus_11269.0	BlastHit	gi	212276523	sp	Q9H7B4.4	SMYD3_HUMAN RecName	Full=SET and MYND domain-containing protein 3AltName Full=Zinc finger MYND domain-containing protein 1	4e-56
>Locus_11274.0	BlastHit	gi	62901045	sp	Q99LS3.1	SERB_MOUSE RecName	Full=Phosphoserine phosphataseShort=PSPShort=PSPaseAltName Full=O-phosphoserine phosphohydrolase	2e-83
>Locus_11275.0	BlastHit	gi	23821857	sp	Q99PV3.1	MKLN1_RAT RecName	Full=Muskelin	0.0
>Locus_11275.0	BlastHit	gi	23821857	sp	Q99PV3.1	MKLN1_RAT RecName	Full=Muskelin	0.0
>Locus_11281.0	BlastHit	gi	341941769	sp	P80560.2	PTPR2_MOUSE RecName	Full=Receptor-type tyrosine-protein phosphatase N2Short=R-PTP-N2AltName Full=PTP IA-2betaAltName Full=Protein tyrosine phosphatase-NPShort=PTP-NPFlags Precursor	8e-145
>Locus_11282.0	BlastHit	gi	47117240	sp	Q8K0H5.1	TAF10_MOUSE RecName	Full=Transcription initiation factor TFIID subunit 10AltName Full=Transcription initiation factor TFIID 30 kDa subunitShort=TAF(II)30Short=TAFII-30Short=TAFII30Short=mTAFII30	1e-47
>Locus_11283.0	BlastHit	gi	13633613	sp	Q9UL25.3	RAB21_HUMAN RecName	Full=Ras-related protein Rab-21Flags Precursor	2e-103
>Locus_11292.0	BlastHit	gi	81871252	sp	Q8CGZ0.1	CHERP_MOUSE RecName	Full=Calcium homeostasis endoplasmic reticulum proteinAltName Full=SR-related CTD-associated factor 6	2e-25
>Locus_11295.0	BlastHit	gi	75042568	sp	Q5REX9.1	BRE_PONAB RecName	Full=BRCA1-A complex subunit BREAltName Full=BRCA1/BRCA2-containing complex subunit 45AltName Full=Brain and reproductive organ-expressed protein	1e-47
>Locus_11298.0	BlastHit	gi	548403	sp	P12694.2	ODBA_HUMAN RecName	Full=2-oxoisovalerate dehydrogenase subunit alpha, mitochondrialAltName Full=Branched-chain alpha-keto acid dehydrogenase E1 component alpha chainShort=BCKDE1AShort=BCKDH E1-alphaFlags Precursor	0.0
>Locus_11309.0	BlastHit	gi	61227727	sp	P62312.1	LSM6_HUMAN RecName	Full=U6 snRNA-associated Sm-like protein LSm6 >gi	61227728	sp	P62313.1	LSM6_MOUSE RecName Full=U6 snRNA-associated Sm-like protein LSm6	2e-43
>Locus_11309.0	BlastHit	gi	61227727	sp	P62312.1	LSM6_HUMAN RecName	Full=U6 snRNA-associated Sm-like protein LSm6 >gi	61227728	sp	P62313.1	LSM6_MOUSE RecName Full=U6 snRNA-associated Sm-like protein LSm6	2e-43
>Locus_11324.0	BlastHit	gi	54039447	sp	Q962R1.1	RS18_SPOFR RecName	Full=40S ribosomal protein S18	2e-82
>Locus_11330.0	BlastHit	gi	108860822	sp	Q3UHX0.2	NOL8_MOUSE RecName	Full=Nucleolar protein 8	2e-14
>Locus_11332.0	BlastHit	gi	29839456	sp	O95881.1	TXD12_HUMAN RecName	Full=Thioredoxin domain-containing protein 12AltName Full=Endoplasmic reticulum resident protein 18Short=ER protein 18Short=ERp18AltName Full=Endoplasmic reticulum resident protein 19Short=ER protein 19Short=ERp19AltName Full=Thioredoxin-like protein p19AltName Full=hTLP19Flags Precursor	5e-47
>Locus_11338.0	BlastHit	gi	166991479	sp	A6QLY2.1	GPX7_BOVIN RecName	Full=Glutathione peroxidase 7Short=GPx-7Short=GSHPx-7Flags Precursor	4e-46
>Locus_11343.0	BlastHit	gi	317373564	sp	Q8NHP7.4	EXD1_HUMAN RecName	Full=Exonuclease 3'-5' domain-containing protein 1AltName Full=Exonuclease 3'-5' domain-like-containing protein 1	3e-13
>Locus_11344.0	BlastHit	gi	85681904	sp	Q9Z1Z0.2	USO1_MOUSE RecName	Full=General vesicular transport factor p115AltName Full=Protein USO1 homologAltName Full=Transcytosis-associated proteinShort=TAPAltName Full=Vesicle-docking protein	0.0
>Locus_11346.0	BlastHit	gi	46396044	sp	Q9VWH4.1	IDH3A_DROME RecName	Full=Probable isocitrate dehydrogenase [NAD] subunit alpha, mitochondrialAltName Full=Isocitric dehydrogenase subunit alphaAltName Full=NAD(+)-specific ICDH subunit alphaFlags Precursor	0.0
>Locus_11350.0	BlastHit	gi	20140296	sp	Q9LDU6.1	ST7R_ARATH RecName	Full=7-dehydrocholesterol reductaseShort=7-DHC reductaseAltName Full=Protein DWARF 5AltName Full=Sterol Delta(7)-reductase	5e-79
>Locus_11350.0	BlastHit	gi	20140296	sp	Q9LDU6.1	ST7R_ARATH RecName	Full=7-dehydrocholesterol reductaseShort=7-DHC reductaseAltName Full=Protein DWARF 5AltName Full=Sterol Delta(7)-reductase	7e-79
>Locus_11356.0	BlastHit	gi	82178079	sp	Q566Y8.1	MGN_DANRE RecName	Full=Protein mago nashi homolog >gi	251764747	sp	B9ENE7.1	MGN_SALSA RecName Full=Protein mago nashi homolog	3e-88
>Locus_11357.0	BlastHit	gi	122065146	sp	O35796.2	C1QBP_RAT RecName	Full=Complement component 1 Q subcomponent-binding protein, mitochondrialAltName Full=GC1q-R proteinAltName Full=Glycoprotein gC1qBPShort=C1qBPFlags Precursor	9e-35
>Locus_11363.0	BlastHit	gi	50401204	sp	Q9VCA2.1	ORCT_DROME RecName	Full=Organic cation transporter protein	3e-91
>Locus_11367.0	BlastHit	gi	229462978	sp	Q8N8A6.3	DDX51_HUMAN RecName	Full=ATP-dependent RNA helicase DDX51AltName Full=DEAD box protein 51	7e-105
>Locus_11368.0	BlastHit	gi	152061115	sp	Q5M7W4.2	TMC5_RAT RecName	Full=Transmembrane channel-like protein 5	4e-64
>Locus_11368.0	BlastHit	gi	152061115	sp	Q5M7W4.2	TMC5_RAT RecName	Full=Transmembrane channel-like protein 5	5e-64
>Locus_11372.0	BlastHit	gi	68565276	sp	Q9CR63.1	COX16_MOUSE RecName	Full=Cytochrome c oxidase assembly protein COX16 homolog, mitochondrialFlags Precursor	4e-12
>Locus_11386.0	BlastHit	gi	82185696	sp	Q6NVR9.1	ATAD3_XENTR RecName	Full=ATPase family AAA domain-containing protein 3	0.0
>Locus_11387.0	BlastHit	gi	1729817	sp	P41900.2	T2FB_DROME RecName	Full=General transcription factor IIF subunit 2AltName Full=ATP-dependent helicase TfIIF-betaAltName Full=Transcription initiation factor IIF subunit betaShort=TFIIF-beta	1e-78
>Locus_11390.0	BlastHit	gi	12643810	sp	Q9NGX9.2	CP302_DROME RecName	Full=Cytochrome P450 302a1, mitochondrialAltName Full=Protein disembodiedFlags Precursor	2e-49
>Locus_11391.0	BlastHit	gi	82207955	sp	Q7SYH5.1	SC5A8_XENLA RecName	Full=Sodium-coupled monocarboxylate transporter 1AltName Full=Electrogenic sodium monocarboxylate cotransporterShort=xSMCTeAltName Full=Sodium solute transporter VitoAltName Full=Solute carrier family 5 member 8	2e-22
>Locus_11393.0	BlastHit	gi	730626	sp	P41115.1	RS11_XENLA RecName	Full=40S ribosomal protein S11	1e-79
>Locus_11394.0	BlastHit	gi	3915912	sp	P07552.2	QCR10_BOVIN RecName	Full=Cytochrome b-c1 complex subunit 10AltName Full=Complex III subunit 10AltName Full=Complex III subunit XIAltName Full=Ubiquinol-cytochrome c reductase complex 6.4 kDa protein	7e-08
>Locus_11398.0	BlastHit	gi	75042006	sp	Q5RBB8.1	SDS3_PONAB RecName	Full=Sin3 histone deacetylase corepressor complex component SDS3AltName Full=Suppressor of defective silencing 3 protein homolog	6e-48
>Locus_11398.0	BlastHit	gi	75042006	sp	Q5RBB8.1	SDS3_PONAB RecName	Full=Sin3 histone deacetylase corepressor complex component SDS3AltName Full=Suppressor of defective silencing 3 protein homolog	3e-41
>Locus_11403.0	BlastHit	gi	341941282	sp	P43883.2	PLIN2_MOUSE RecName	Full=Perilipin-2AltName Full=AdipophilinAltName Full=Adipose differentiation-related proteinShort=ADRP	3e-09
>Locus_11403.0	BlastHit	gi	341941282	sp	P43883.2	PLIN2_MOUSE RecName	Full=Perilipin-2AltName Full=AdipophilinAltName Full=Adipose differentiation-related proteinShort=ADRP	2e-08
>Locus_11408.0	BlastHit	gi	82179956	sp	Q5U3U0.1	PHYD1_DANRE RecName	Full=Phytanoyl-CoA dioxygenase domain-containing protein 1	2e-88
>Locus_11408.0	BlastHit	gi	82179956	sp	Q5U3U0.1	PHYD1_DANRE RecName	Full=Phytanoyl-CoA dioxygenase domain-containing protein 1	1e-86
>Locus_11411.0	BlastHit	gi	34222632	sp	Q9H936.1	GHC1_HUMAN RecName	Full=Mitochondrial glutamate carrier 1Short=GC-1AltName Full=Glutamate/H(+) symporter 1AltName Full=Solute carrier family 25 member 22	1e-113
>Locus_11417.0	BlastHit	gi	81910860	sp	Q6AY09.1	HNRH2_RAT RecName	Full=Heterogeneous nuclear ribonucleoprotein H2Short=hnRNP H2AltName Full=Heterogeneous nuclear ribonucleoprotein H'Short=hnRNP H'	2e-74
>Locus_11417.0	BlastHit	gi	81910860	sp	Q6AY09.1	HNRH2_RAT RecName	Full=Heterogeneous nuclear ribonucleoprotein H2Short=hnRNP H2AltName Full=Heterogeneous nuclear ribonucleoprotein H'Short=hnRNP H'	4e-74
>Locus_11423.0	BlastHit	gi	28380241	sp	Q9D0C1.1	RN115_MOUSE RecName	Full=E3 ubiquitin-protein ligase RNF115AltName Full=RING finger protein 115AltName Full=Rabring 7AltName Full=Zinc finger protein 364	5e-53
>Locus_11424.0	BlastHit	gi	121438	sp	P26591.1	GLRK_LYMST RecName	Full=Glutamate receptorFlags Precursor	4e-11
>Locus_11427.0	BlastHit	gi	81879422	sp	Q8VEK0.1	CC50A_MOUSE RecName	Full=Cell cycle control protein 50AAltName Full=Transmembrane protein 30A	1e-91
>Locus_11429.0	BlastHit	gi	74707851	sp	Q5H8A4.1	PIGG_HUMAN RecName	Full=GPI ethanolamine phosphate transferase 2AltName Full=GPI7 homologShort=hGPI7AltName Full=Phosphatidylinositol-glycan biosynthesis class G proteinShort=PIG-G	3e-35
>Locus_11432.0	BlastHit	gi	124028614	sp	P00727.3	AMPL_BOVIN RecName	Full=Cytosol aminopeptidaseAltName Full=Leucine aminopeptidase 3Short=LAP-3AltName Full=Leucyl aminopeptidaseAltName Full=Peptidase SAltName Full=Proline aminopeptidaseAltName Full=Prolyl aminopeptidase	4e-117
>Locus_11432.1	BlastHit	gi	82180245	sp	Q5XGB9.1	AMPL_XENTR RecName	Full=Cytosol aminopeptidaseAltName Full=Leucine aminopeptidase 3Short=LAP-3AltName Full=Leucyl aminopeptidaseAltName Full=Proline aminopeptidaseAltName Full=Prolyl aminopeptidase	2e-25
>Locus_11434.0	BlastHit	gi	29839292	sp	Q8BMB3.1	IF4E2_MOUSE RecName	Full=Eukaryotic translation initiation factor 4E type 2Short=eIF-4E type 2Short=eIF4E type 2Short=eIF4E-2Short=mRNA cap-binding protein type 2AltName Full=Eukaryotic translation initiation factor 4E-like 3AltName Full=eIF4E-like protein 4E-LP	2e-99
>Locus_11434.0	BlastHit	gi	29839292	sp	Q8BMB3.1	IF4E2_MOUSE RecName	Full=Eukaryotic translation initiation factor 4E type 2Short=eIF-4E type 2Short=eIF4E type 2Short=eIF4E-2Short=mRNA cap-binding protein type 2AltName Full=Eukaryotic translation initiation factor 4E-like 3AltName Full=eIF4E-like protein 4E-LP	2e-99
>Locus_11437.0	BlastHit	gi	75027072	sp	Q9VJS8.3	ELBOW_DROME RecName	Full=Zinc finger protein Elbow	3e-08
>Locus_11444.0	BlastHit	gi	296434521	sp	Q8TDG4.2	HELQ_HUMAN RecName	Full=Helicase POLQ-likeAltName Full=Mus308-like helicaseAltName Full=POLQ-like helicase	3e-54
>Locus_11448.0	BlastHit	gi	46577126	sp	Q9JI18.1	LRP1B_MOUSE RecName	Full=Low-density lipoprotein receptor-related protein 1BShort=LRP-1BAltName Full=Low-density lipoprotein receptor-related protein-deleted in tumorShort=LRP-DITFlags Precursor	7e-18
>Locus_11449.0	BlastHit	gi	74865939	sp	Q8MT80.1	PIGZ_DROME RecName	Full=GPI mannosyltransferase 4AltName Full=GPI mannosyltransferase IVShort=GPI-MT-IV	1e-25
>Locus_11455.0	BlastHit	gi	73619500	sp	Q69Z28.2	ATS16_MOUSE RecName	Full=A disintegrin and metalloproteinase with thrombospondin motifs 16Short=ADAM-TS 16Short=ADAM-TS16Short=ADAMTS-16Flags Precursor	4e-50
>Locus_11457.0	BlastHit	gi	82235917	sp	Q6DGN0.1	RERGL_DANRE RecName	Full=Ras-related and estrogen-regulated growth inhibitor-like proteinAltName Full=RERG/Ras-like protein	5e-28
>Locus_11461.0	BlastHit	gi	47117650	sp	P61162.1	ACTZ_CANFA RecName	Full=Alpha-centractinShort=CentractinAltName Full=ARP1AltName Full=Actin-RPVAltName Full=Centrosome-associated actin homolog >gi	47117651	sp	P61163.1	ACTZ_HUMAN RecName Full=Alpha-centractinShort=CentractinAltName Full=ARP1AltName Full=Actin-RPVAltName Full=Centrosome-associated actin homolog >gi	47117652	sp	P61164.1	ACTZ_MOUSE RecName Full=Alpha-centractinShort=CentractinAltName Full=ARP1AltName Full=Actin-RPVAltName Full=Centrosome-associated actin homolog >gi	75076401	sp	Q4R6J9.1	ACTZ_MACFA RecName Full=Alpha-centractin >gi	182627523	sp	P85515.1	ACTZ_RAT RecName Full=Alpha-centractinShort=Centractin	0.0
>Locus_11466.0	BlastHit	gi	223635729	sp	P0C6Y7.1	PRDM9_RAT RecName	Full=Histone-lysine N-methyltransferase PRDM9AltName Full=PR domain zinc finger protein 9AltName Full=PR domain-containing protein 9	3e-12
>Locus_11470.0	BlastHit	gi	81883555	sp	Q5U367.1	PLOD3_RAT RecName	Full=Procollagen-lysine,2-oxoglutarate 5-dioxygenase 3AltName Full=Lysyl hydroxylase 3Short=LH3Flags Precursor	0.0
>Locus_11471.0	BlastHit	gi	75060961	sp	Q5EA68.3	S61A1_BOVIN RecName	Full=Protein transport protein Sec61 subunit alpha isoform 1Short=Sec61 alpha-1	6e-118
>Locus_11474.0	BlastHit	gi	82196684	sp	Q5U3A7.1	OPA1_DANRE RecName	Full=Dynamin-like 120 kDa protein, mitochondrialAltName Full=Optic atrophy protein 1 homologContains RecName Full=Dynamin-like 120 kDa protein, form S1Flags Precursor	0.0
>Locus_11474.0	BlastHit	gi	82196684	sp	Q5U3A7.1	OPA1_DANRE RecName	Full=Dynamin-like 120 kDa protein, mitochondrialAltName Full=Optic atrophy protein 1 homologContains RecName Full=Dynamin-like 120 kDa protein, form S1Flags Precursor	0.0
>Locus_11474.0	BlastHit	gi	82196684	sp	Q5U3A7.1	OPA1_DANRE RecName	Full=Dynamin-like 120 kDa protein, mitochondrialAltName Full=Optic atrophy protein 1 homologContains RecName Full=Dynamin-like 120 kDa protein, form S1Flags Precursor	0.0
>Locus_11474.0	BlastHit	gi	82196684	sp	Q5U3A7.1	OPA1_DANRE RecName	Full=Dynamin-like 120 kDa protein, mitochondrialAltName Full=Optic atrophy protein 1 homologContains RecName Full=Dynamin-like 120 kDa protein, form S1Flags Precursor	0.0
>Locus_11477.0	BlastHit	gi	401332	sp	P31402.1	VATE_MANSE RecName	Full=V-type proton ATPase subunit EShort=V-ATPase subunit EAltName Full=V-ATPase 26 kDa subunitAltName Full=Vacuolar proton pump subunit E	5e-92
>Locus_11484.0	BlastHit	gi	1345958	sp	P12276.5	FAS_CHICK RecName	Full=Fatty acid synthaseIncludes RecName Full=[Acyl-carrier-protein] S-acetyltransferaseIncludes RecName Full=[Acyl-carrier-protein] S-malonyltransferaseIncludes RecName Full=3-oxoacyl-[acyl-carrier-protein] synthaseIncludes RecName Full=3-oxoacyl-[acyl-carrier-protein] reductaseIncludes RecName Full=3-hydroxypalmitoyl-[acyl-carrier-protein] dehydrataseIncludes RecName Full=Enoyl-[acyl-carrier-pr…	2e-73
>Locus_11484.1	BlastHit	gi	269849686	sp	P49327.3	FAS_HUMAN RecName	Full=Fatty acid synthaseIncludes RecName Full=[Acyl-carrier-protein] S-acetyltransferaseIncludes RecName Full=[Acyl-carrier-protein] S-malonyltransferaseIncludes RecName Full=3-oxoacyl-[acyl-carrier-protein] synthaseIncludes RecName Full=3-oxoacyl-[acyl-carrier-protein] reductaseIncludes RecName Full=3-hydroxypalmitoyl-[acyl-carrier-protein] dehydrataseIncludes RecName Full=Enoyl-[acyl-carrier-pr…	1e-119
>Locus_11491.0	BlastHit	gi	90101399	sp	Q3UFF7.3	LYPL1_MOUSE RecName	Full=Lysophospholipase-like protein 1	7e-59
>Locus_11496.0	BlastHit	gi	122134276	sp	Q1LZB6.1	CAPR1_BOVIN RecName	Full=Caprin-1AltName Full=Cytoplasmic activation- and proliferation-associated protein 1AltName Full=RNA granule protein 105	8e-30
>Locus_11496.0	BlastHit	gi	122134276	sp	Q1LZB6.1	CAPR1_BOVIN RecName	Full=Caprin-1AltName Full=Cytoplasmic activation- and proliferation-associated protein 1AltName Full=RNA granule protein 105	9e-28
>Locus_11497.0	BlastHit	gi	73620830	sp	Q6NT99.1	DUS23_MOUSE RecName	Full=Dual specificity protein phosphatase 23AltName Full=Low molecular mass dual specificity phosphatase 3Short=LDP-3	2e-30
>Locus_11498.0	BlastHit	gi	2497674	sp	Q16527.3	CSRP2_HUMAN RecName	Full=Cysteine and glycine-rich protein 2AltName Full=Cysteine-rich protein 2Short=CRP2AltName Full=LIM domain only protein 5Short=LMO-5AltName Full=Smooth muscle cell LIM proteinShort=SmLIM >gi	110808191	sp	Q32LE9.3	CSRP2_BOVIN RecName Full=Cysteine and glycine-rich protein 2AltName Full=Cysteine-rich protein 2Short=CRP2	5e-35
>Locus_11500.0	BlastHit	gi	122143449	sp	Q0V8S0.1	HGS_BOVIN RecName	Full=Hepatocyte growth factor-regulated tyrosine kinase substrate	2e-133
>Locus_11500.0	BlastHit	gi	46576326	sp	Q960X8.1	HRS_DROME RecName	Full=Hepatocyte growth factor-regulated tyrosine kinase substrate	6e-38
>Locus_11500.0	BlastHit	gi	122143449	sp	Q0V8S0.1	HGS_BOVIN RecName	Full=Hepatocyte growth factor-regulated tyrosine kinase substrate	1e-132
>Locus_11501.0	BlastHit	gi	380877064	sp	D4ACN8.1	PLRKT_RAT RecName	Full=Plasminogen receptor (KT)Short=Plg-R(KT)	8e-38
>Locus_11505.0	BlastHit	gi	238688267	sp	B0W2S0.1	K0664_CULQU RecName	Full=Protein KIAA0664 homolog	0.0
>Locus_11506.0	BlastHit	gi	158514955	sp	O14776.2	TCRG1_HUMAN RecName	Full=Transcription elongation regulator 1AltName Full=TATA box-binding protein-associated factor 2SAltName Full=Transcription factor CA150	3e-66
>Locus_11507.0	BlastHit	gi	81896794	sp	Q8BN59.1	LARP6_MOUSE RecName	Full=La-related protein 6AltName Full=AcheronShort=AchnAltName Full=La ribonucleoprotein domain family member 6	2e-28
>Locus_11515.1	BlastHit	gi	6174978	sp	O18373.1	SPS1_DROME RecName	Full=Selenide, water dikinaseAltName Full=Protein patufetAltName Full=Selenium donor proteinAltName Full=Selenophosphate synthaseAltName Full=dSelD	0.0
>Locus_11516.0	BlastHit	gi	81905123	sp	Q9D4D4.1	TKTL2_MOUSE RecName	Full=Transketolase-like protein 2	0.0
>Locus_11517.0	BlastHit	gi	73622120	sp	Q9NHD5.1	SAN_DROME RecName	Full=Probable N-acetyltransferase sanAltName Full=Protein separation anxiety	7e-86
>Locus_11522.0	BlastHit	gi	33112453	sp	Q9VU02.1	SMD1_DROME RecName	Full=Probable small nuclear ribonucleoprotein Sm D1Short=Sm-D1AltName Full=snRNP core protein D1	4e-42
>Locus_11528.0	BlastHit	gi	17368102	sp	O95905.1	SGT1_HUMAN RecName	Full=Protein SGT1Short=hSGT1AltName Full=Protein ecdysoneless homologAltName Full=Suppressor of GCR2	4e-73
>Locus_11530.0	BlastHit	gi	82231192	sp	Q5F3L1.1	KS6A5_CHICK RecName	Full=Ribosomal protein S6 kinase alpha-5Short=S6K-alpha-5	0.0
>Locus_11531.0	BlastHit	gi	82233969	sp	Q5ZML3.3	SRSF1_CHICK RecName	Full=Serine/arginine-rich splicing factor 1AltName Full=Splicing factor, arginine/serine-rich 1	9e-78
>Locus_11531.0	BlastHit	gi	82233969	sp	Q5ZML3.3	SRSF1_CHICK RecName	Full=Serine/arginine-rich splicing factor 1AltName Full=Splicing factor, arginine/serine-rich 1	7e-76
>Locus_11532.0	BlastHit	gi	3024525	sp	Q15286.1	RAB35_HUMAN RecName	Full=Ras-related protein Rab-35AltName Full=GTP-binding protein RAYAltName Full=Ras-related protein Rab-1C >gi	62900797	sp	Q5U316.1	RAB35_RAT RecName Full=Ras-related protein Rab-35 >gi	62901088	sp	Q6PHN9.1	RAB35_MOUSE RecName Full=Ras-related protein Rab-35	1e-91
>Locus_11542.0	BlastHit	gi	24212082	sp	Q9M571.1	PEAMT_SPIOL RecName	Full=Phosphoethanolamine N-methyltransferase	2e-88
>Locus_11545.0	BlastHit	gi	182627521	sp	A7S1H9.1	ACN9_NEMVE RecName	Full=Protein ACN9 homolog, mitochondrialFlags Precursor	5e-26
>Locus_11546.0	BlastHit	gi	41688575	sp	Q28619.3	NHRF1_RABIT RecName	Full=Na(+)/H(+) exchange regulatory cofactor NHE-RF1Short=NHERF-1AltName Full=Ezrin-radixin-moesin-binding phosphoprotein 50Short=EBP50AltName Full=Regulatory cofactor of Na(+)/H(+) exchangerAltName Full=Sodium-hydrogen exchanger regulatory factor 1AltName Full=Solute carrier family 9 isoform A3 regulatory factor 1	2e-29
>Locus_11547.0	BlastHit	gi	257096598	sp	Q6P298.2	NUBP1_DANRE RecName	Full=Cytosolic Fe-S cluster assembly factor nubp1AltName Full=Nucleotide-binding protein 1Short=NBP 1	6e-146
>Locus_11548.0	BlastHit	gi	136424	sp	P00765.1	TRYP_ASTFL RecName	Full=Trypsin-1AltName Full=Trypsin I	6e-79
>Locus_11556.0	BlastHit	gi	51701705	sp	Q6RUV5.1	RAC1_RAT RecName	Full=Ras-related C3 botulinum toxin substrate 1AltName Full=p21-Rac1Flags Precursor >gi	51702785	sp	P62998.1	RAC1_BOVIN RecName Full=Ras-related C3 botulinum toxin substrate 1AltName Full=p21-Rac1Flags Precursor >gi	51702786	sp	P62999.1	RAC1_CANFA RecName Full=Ras-related C3 botulinum toxin substrate 1AltName Full=Rac2AltName Full=p21-Rac1Flags Precursor >gi	51702787	sp	P63000.1	RAC1_HUMAN RecName Full=Ras-related C3 botulinum toxin substrate 1AltName Full=Cell migration-inducing gene 5 proteinAltName Full=Ras-like protein TC25AltName Full=p21-Rac1Flags Precursor >gi	51702788	sp	P63001.1	RAC1_MOUSE RecName Full=Ras-related C3 botulinum toxin substrate 1AltName Full=p21-Rac1Flags Precursor	3e-99
>Locus_11558.0	BlastHit	gi	47117220	sp	Q8BU31.1	RAP2C_MOUSE RecName	Full=Ras-related protein Rap-2cFlags Precursor >gi	47117343	sp	Q9Y3L5.1	RAP2C_HUMAN RecName Full=Ras-related protein Rap-2cFlags Precursor >gi	122132271	sp	Q08DI5.1	RAP2C_BOVIN RecName Full=Ras-related protein Rap-2cFlags Precursor	4e-75
>Locus_11561.0	BlastHit	gi	52783242	sp	Q9JI38.2	PUS3_MOUSE RecName	Full=tRNA pseudouridine(38/39) synthaseAltName Full=tRNA pseudouridine synthase 3AltName Full=tRNA pseudouridylate synthase 3AltName Full=tRNA-uridine isomerase 3	2e-26
>Locus_11562.0	BlastHit	gi	1709447	sp	P52899.1	ODPA_CAEEL RecName	Full=Probable pyruvate dehydrogenase E1 component subunit alpha, mitochondrialShort=PDHE1-AFlags Precursor	1e-174
>Locus_11563.0	BlastHit	gi	20178316	sp	P10619.2	PPGB_HUMAN RecName	Full=Lysosomal protective proteinAltName Full=Carboxypeptidase CAltName Full=Carboxypeptidase LAltName Full=Cathepsin AAltName Full=Protective protein cathepsin AShort=PPCAAltName Full=Protective protein for beta-galactosidaseContains RecName Full=Lysosomal protective protein 32 kDa chainContains RecName Full=Lysosomal protective protein 20 kDa chainFlags Precursor	7e-156
>Locus_11564.0	BlastHit	gi	3913720	sp	O45040.1	GBB1_HOMAM RecName	Full=Guanine nucleotide-binding protein G(I)/G(S)/G(T) subunit beta-1AltName Full=Transducin beta chain 1	0.0
>Locus_11568.0	BlastHit	gi	82228864	sp	Q503Y7.1	PIN4_DANRE RecName	Full=Peptidyl-prolyl cis-trans isomerase NIMA-interacting 4AltName Full=Parvulin-14Short=Par14AltName Full=Peptidyl-prolyl cis-trans isomerase Pin4Short=PPIase Pin4AltName Full=Rotamase Pin4	2e-53
>Locus_11571.0	BlastHit	gi	2493139	sp	Q25532.1	VATG_MANSE RecName	Full=V-type proton ATPase subunit GShort=V-ATPase subunit GAltName Full=V-ATPase 13 kDa subunitAltName Full=Vacuolar proton pump subunit G	2e-25
>Locus_11576.0	BlastHit	gi	67469296	sp	P55112.4	NAS4_CAEEL RecName	Full=Zinc metalloproteinase nas-4AltName Full=Nematode astacin 4Flags Precursor	3e-49
>Locus_11583.0	BlastHit	gi	11135123	sp	O60637.1	TSN3_HUMAN RecName	Full=Tetraspanin-3Short=Tspan-3AltName Full=Tetraspanin TM4-AAltName Full=Transmembrane 4 superfamily member 8 >gi	75055210	sp	Q5RE11.1	TSN3_PONAB RecName Full=Tetraspanin-3Short=Tspan-3	9e-17
>Locus_11585.0	BlastHit	gi	46577102	sp	Q90YU5.2	RL23_ICTPU RecName	Full=60S ribosomal protein L23 >gi	51338616	sp	P62831.1	RL23_PIG RecName Full=60S ribosomal protein L23AltName Full=Ribosomal protein L17 >gi	51338617	sp	P62832.1	RL23_RAT RecName Full=60S ribosomal protein L23 >gi	51338639	sp	P62829.1	RL23_HUMAN RecName Full=60S ribosomal protein L23AltName Full=60S ribosomal protein L17 >gi	51338640	sp	P62830.1	RL23_MOUSE RecName Full=60S ribosomal protein L23 >gi	190356062	sp	Q3T057.2	RL23_BOVIN RecName Full=60S ribosomal protein L23	3e-88
>Locus_11586.0	BlastHit	gi	13124575	sp	Q9Y5Y6.2	ST14_HUMAN RecName	Full=Suppressor of tumorigenicity 14 proteinAltName Full=MatriptaseAltName Full=Membrane-type serine protease 1Short=MT-SP1AltName Full=ProstaminAltName Full=Serine protease 14AltName Full=Serine protease TADG-15AltName Full=Tumor-associated differentially-expressed gene 15 protein	2e-45
>Locus_11588.0	BlastHit	gi	62901076	sp	Q68EK7.1	RAB4B_DANRE RecName	Full=Ras-related protein Rab-4B	8e-122
>Locus_11589.0	BlastHit	gi	209572628	sp	Q6AXL5.2	HBAP1_DANRE RecName	Full=HSPB1-associated protein 1 homolog	1e-58
>Locus_11592.0	BlastHit	gi	74872851	sp	Q9W5R8.2	RL5_DROME RecName	Full=60S ribosomal protein L5	1e-137
>Locus_11594.0	BlastHit	gi	34925050	sp	O95478.1	NSA2_HUMAN RecName	Full=Ribosome biogenesis protein NSA2 homologAltName Full=Hairy cell leukemia protein 1AltName Full=TGF-beta-inducible nuclear protein 1	2e-140
>Locus_11596.0	BlastHit	gi	51701872	sp	Q7M767.3	UB2V2_RAT RecName	Full=Ubiquitin-conjugating enzyme E2 variant 2AltName Full=Ubiquitin-conjugating enzyme variant MMS2	8e-67
>Locus_11600.0	BlastHit	gi	143811355	sp	P30153.4	2AAA_HUMAN RecName	Full=Serine/threonine-protein phosphatase 2A 65 kDa regulatory subunit A alpha isoformAltName Full=Medium tumor antigen-associated 61 kDa proteinAltName Full=PP2A subunit A isoform PR65-alphaAltName Full=PP2A subunit A isoform R1-alpha	0.0
>Locus_11601.0	BlastHit	gi	44888541	sp	Q9R0M5.1	TPK1_MOUSE RecName	Full=Thiamin pyrophosphokinase 1Short=mTPK1AltName Full=Thiamine pyrophosphokinase 1	3e-61
>Locus_11602.0	BlastHit	gi	3913391	sp	O02387.1	CU17_BOMMO RecName	Full=Larval cuticle protein LCP-17Flags Precursor	1e-12
>Locus_11611.0	BlastHit	gi	135410	sp	P06604.1	TBA2_DROME RecName	Full=Tubulin alpha-2 chain	5e-68
>Locus_11618.0	BlastHit	gi	120968	sp	P80147.2	GABT_PIG RecName	Full=4-aminobutyrate aminotransferase, mitochondrialAltName Full=(S)-3-amino-2-methylpropionate transaminaseAltName Full=GABA aminotransferaseShort=GABA-ATAltName Full=Gamma-amino-N-butyrate transaminaseShort=GABA transaminaseShort=GABA-TAltName Full=L-AIBATFlags Precursor	0.0
>Locus_11621.0	BlastHit	gi	156633606	sp	A2AWA9.1	RBGP1_MOUSE RecName	Full=Rab GTPase-activating protein 1AltName Full=GAP and centrosome-associated proteinAltName Full=Rab6 GTPase-activating protein GAPCenA	0.0
>Locus_11629.0	BlastHit	gi	172045703	sp	Q2KI76.2	SELS_BOVIN RecName	Full=Selenoprotein SShort=SelSAltName Full=VCP-interacting membrane protein	7e-18
>Locus_11631.0	BlastHit	gi	48428882	sp	Q9GKX2.1	DHRS4_RABIT RecName	Full=Dehydrogenase/reductase SDR family member 4AltName Full=NADPH-dependent carbonyl reductase/NADP-retinol dehydrogenaseShort=CRShort=PHCRAltName Full=NADPH-dependent retinol dehydrogenase/reductaseShort=NDRDAltName Full=Peroxisomal short-chain alcohol dehydrogenaseShort=PSCDAltName Full=rabNRDR	2e-99
>Locus_11632.0	BlastHit	gi	121956306	sp	Q178A5.1	UFC1_AEDAE RecName	Full=Ubiquitin-fold modifier-conjugating enzyme 1AltName Full=Ufm1-conjugating enzyme 1	3e-106
>Locus_11636.0	BlastHit	gi	121957949	sp	O15090.3	ZN536_HUMAN RecName	Full=Zinc finger protein 536	4e-16
>Locus_11637.0	BlastHit	gi	20178168	sp	Q9JMA1.3	UBP14_MOUSE RecName	Full=Ubiquitin carboxyl-terminal hydrolase 14AltName Full=Deubiquitinating enzyme 14AltName Full=Ubiquitin thioesterase 14AltName Full=Ubiquitin-specific-processing protease 14	0.0
>Locus_11638.0	BlastHit	gi	322510104	sp	Q96Q15.3	SMG1_HUMAN RecName	Full=Serine/threonine-protein kinase SMG1Short=SMG-1Short=hSMG-1AltName Full=61E3.4AltName Full=Lambda/iota protein kinase C-interacting proteinShort=Lambda-interacting protein	4e-65
>Locus_11639.0	BlastHit	gi	81882067	sp	Q9R207.1	NBN_MOUSE RecName	Full=NibrinAltName Full=Cell cycle regulatory protein p95AltName Full=Nijmegen breakage syndrome protein 1 homolog	1e-57
>Locus_11643.0	BlastHit	gi	143458429	sp	Q9P2F6.2	RHG20_HUMAN RecName	Full=Rho GTPase-activating protein 20AltName Full=Rho-type GTPase-activating protein 20	1e-22
>Locus_11643.0	BlastHit	gi	143458429	sp	Q9P2F6.2	RHG20_HUMAN RecName	Full=Rho GTPase-activating protein 20AltName Full=Rho-type GTPase-activating protein 20	2e-22
>Locus_11646.0	BlastHit	gi	22256732	sp	P58989.1	CRA1_HOMGA RecName	Full=Crustacyanin-A1 subunit	5e-07
>Locus_11648.0	BlastHit	gi	23813746	sp	O95870.3	ABHGA_HUMAN RecName	Full=Abhydrolase domain-containing protein 16AAltName Full=HLA-B-associated transcript 5AltName Full=Protein G5	2e-132
>Locus_11649.0	BlastHit	gi	182676420	sp	Q330K2.2	CH038_HUMAN RecName	Full=UPF0551 protein C8orf38, mitochondrialAltName Full=Putative phytoene synthaseFlags Precursor	1e-39
>Locus_11649.0	BlastHit	gi	182676420	sp	Q330K2.2	CH038_HUMAN RecName	Full=UPF0551 protein C8orf38, mitochondrialAltName Full=Putative phytoene synthaseFlags Precursor	2e-89
>Locus_11653.0	BlastHit	gi	47117653	sp	P61165.1	CK010_HUMAN RecName	Full=UPF0197 transmembrane protein C11orf10 >gi	47117654	sp	P61166.1	CK010_MOUSE RecName Full=UPF0197 transmembrane protein C11orf10 homolog >gi	82130508	sp	Q76LT9.1	NEF1_CHICK RecName Full=Protein NEF1	2e-38
>Locus_11654.0	BlastHit	gi	189031483	sp	Q28DE7.2	KLD10_XENTR RecName	Full=Kelch domain-containing protein 10	5e-87
>Locus_11656.0	BlastHit	gi	2495313	sp	Q17237.1	SGF3_BOMMO RecName	Full=Silk gland factor 3Short=SGF-3AltName Full=POU domain protein M1	9e-100
>Locus_11657.0	BlastHit	gi	54039309	sp	P47772.3	RS13_ICTPU RecName	Full=40S ribosomal protein S13	1e-91
>Locus_11671.0	BlastHit	gi	55584092	sp	Q08473.3	SQD_DROME RecName	Full=RNA-binding protein squidAltName Full=Heterogeneous nuclear ribonucleoprotein 40Short=HNRNP 40	2e-83
>Locus_11671.0	BlastHit	gi	55584092	sp	Q08473.3	SQD_DROME RecName	Full=RNA-binding protein squidAltName Full=Heterogeneous nuclear ribonucleoprotein 40Short=HNRNP 40	1e-88
>Locus_11675.0	BlastHit	gi	1708480	sp	P52292.1	IMA2_HUMAN RecName	Full=Importin subunit alpha-2AltName Full=Karyopherin subunit alpha-2AltName Full=RAG cohort protein 1AltName Full=SRP1-alpha	0.0
>Locus_11676.0	BlastHit	gi	59803040	sp	Q9HCL2.3	GPAT1_HUMAN RecName	Full=Glycerol-3-phosphate acyltransferase 1, mitochondrialShort=GPAT-1Flags Precursor	2e-108
>Locus_11676.0	BlastHit	gi	59803040	sp	Q9HCL2.3	GPAT1_HUMAN RecName	Full=Glycerol-3-phosphate acyltransferase 1, mitochondrialShort=GPAT-1Flags Precursor	1e-113
>Locus_11685.0	BlastHit	gi	51316557	sp	Q7PCJ9.1	SAT2_PIG RecName	Full=Diamine acetyltransferase 2AltName Full=Polyamine N-acetyltransferase 2AltName Full=Spermidine/spermine N(1)-acetyltransferase 2	2e-31
>Locus_11686.0	BlastHit	gi	20981708	sp	P47972.2	NPTX2_HUMAN RecName	Full=Neuronal pentraxin-2Short=NP2AltName Full=Neuronal pentraxin IIShort=NP-IIFlags Precursor	2e-16
>Locus_11687.0	BlastHit	gi	226693566	sp	O95271.2	TNKS1_HUMAN RecName	Full=Tankyrase-1Short=TANK1AltName Full=Poly [ADP-ribose] polymerase 5AAltName Full=TNKS-1AltName Full=TRF1-interacting ankyrin-related ADP-ribose polymeraseAltName Full=Tankyrase I	7e-11
>Locus_11693.0	BlastHit	gi	74948048	sp	Q9VIW7.1	RTCB_DROME RecName	Full=tRNA-splicing ligase RtcB homolog	0.0
>Locus_11699.0	BlastHit	gi	81867951	sp	Q99NH3.1	R3GEF_RAT RecName	Full=Guanine nucleotide exchange factor for Rab-3AAltName Full=Rab-3A-interacting-like protein 1Short=Rab3A-interacting-like protein 1AltName Full=Rabin3-like 1	2e-21
>Locus_11699.0	BlastHit	gi	81867951	sp	Q99NH3.1	R3GEF_RAT RecName	Full=Guanine nucleotide exchange factor for Rab-3AAltName Full=Rab-3A-interacting-like protein 1Short=Rab3A-interacting-like protein 1AltName Full=Rabin3-like 1	3e-66
>Locus_11699.0	BlastHit	gi	81867951	sp	Q99NH3.1	R3GEF_RAT RecName	Full=Guanine nucleotide exchange factor for Rab-3AAltName Full=Rab-3A-interacting-like protein 1Short=Rab3A-interacting-like protein 1AltName Full=Rabin3-like 1	2e-63
>Locus_11700.0	BlastHit	gi	1709796	sp	P55036.1	PSMD4_HUMAN RecName	Full=26S proteasome non-ATPase regulatory subunit 4AltName Full=26S proteasome regulatory subunit RPN10AltName Full=26S proteasome regulatory subunit S5AAltName Full=Antisecretory factor 1Short=AFShort=ASFAltName Full=Multiubiquitin chain-binding protein	5e-99
>Locus_11700.0	BlastHit	gi	75057661	sp	Q58DA0.1	PSMD4_BOVIN RecName	Full=26S proteasome non-ATPase regulatory subunit 4AltName Full=26S proteasome regulatory subunit RPN10	9e-100
>Locus_11700.0	BlastHit	gi	17380558	sp	P55035.2	PSMD4_DROME RecName	Full=26S proteasome non-ATPase regulatory subunit 4AltName Full=26S proteasome regulatory subunit RPN10AltName Full=26S proteasome regulatory subunit S5AAltName Full=54 kDa subunit of mu particleAltName Full=Multiubiquitin chain-binding proteinAltName Full=p54	1e-116
>Locus_11702.0	BlastHit	gi	81873754	sp	Q8BH15.1	CNOTA_MOUSE RecName	Full=CCR4-NOT transcription complex subunit 10	7e-24
>Locus_11702.0	BlastHit	gi	81873754	sp	Q8BH15.1	CNOTA_MOUSE RecName	Full=CCR4-NOT transcription complex subunit 10	8e-24
>Locus_11704.0	BlastHit	gi	110825729	sp	P05661.4	MYSA_DROME RecName	Full=Myosin heavy chain, muscle	1e-51
>Locus_11705.0	BlastHit	gi	68566103	sp	Q8VHJ4.1	TM11D_RAT RecName	Full=Transmembrane protease serine 11DAltName Full=Adrenal secretory serine proteaseShort=AsPAltName Full=Airway trypsin-like proteaseShort=ATContains RecName Full=Transmembrane protease serine 11D non-catalytic chainContains RecName Full=Transmembrane protease serine 11D catalytic chainFlags Precursor	2e-22
>Locus_11707.0	BlastHit	gi	384950749	sp	G4WAW9.1	SELM_ERISI RecName	Full=Selenoprotein MFlags Precursor	6e-25
>Locus_11714.0	BlastHit	gi	380875445	sp	D3Z3C6.1	ZFAN4_MOUSE RecName	Full=AN1-type zinc finger protein 4AltName Full=AN1-type zinc finger and ubiquitin domain-containing protein-like 1	4e-20
>Locus_11715.0	BlastHit	gi	182676386	sp	Q5R869.2	MSRB1_PONAB RecName	Full=Methionine-R-sulfoxide reductase B1Short=MsrB1AltName Full=Selenoprotein XShort=SelX	2e-41
>Locus_11715.0	BlastHit	gi	182676384	sp	Q3MHL9.2	MSRB1_BOVIN RecName	Full=Methionine-R-sulfoxide reductase B1Short=MsrB1AltName Full=Selenoprotein XShort=SelX	7e-37
>Locus_11721.0	BlastHit	gi	82081658	sp	Q5ZJK1.1	THOC5_CHICK RecName	Full=THO complex subunit 5 homolog	2e-115
>Locus_11736.0	BlastHit	gi	129688	sp	P21902.1	PCE_TACTR RecName	Full=Proclotting enzymeContains RecName Full=Proclotting enzyme light chainContains RecName Full=Proclotting enzyme heavy chainFlags Precursor	9e-63
>Locus_11736.0	BlastHit	gi	129688	sp	P21902.1	PCE_TACTR RecName	Full=Proclotting enzymeContains RecName Full=Proclotting enzyme light chainContains RecName Full=Proclotting enzyme heavy chainFlags Precursor	5e-63
>Locus_11740.0	BlastHit	gi	48474728	sp	Q9JJP9.1	UBQL1_RAT RecName	Full=Ubiquilin-1AltName Full=Protein linking IAP with cytoskeleton 1Short=PLIC-1	3e-127
>Locus_11741.0	BlastHit	gi	74751947	sp	Q96IV6.1	CE004_HUMAN RecName	Full=Uncharacterized protein C5orf4	1e-92
>Locus_11755.0	BlastHit	gi	46397701	sp	P60868.1	RS20_RAT RecName	Full=40S ribosomal protein S20 >gi	46397703	sp	P60866.1	RS20_HUMAN RecName Full=40S ribosomal protein S20 >gi	46397704	sp	P60867.1	RS20_MOUSE RecName Full=40S ribosomal protein S20 >gi	75075993	sp	Q4R5D0.1	RS20_MACFA RecName Full=40S ribosomal protein S20 >gi	108860955	sp	Q3ZBH8.1	RS20_BOVIN RecName Full=40S ribosomal protein S20	1e-57
>Locus_11755.0	BlastHit	gi	46397701	sp	P60868.1	RS20_RAT RecName	Full=40S ribosomal protein S20 >gi	46397703	sp	P60866.1	RS20_HUMAN RecName Full=40S ribosomal protein S20 >gi	46397704	sp	P60867.1	RS20_MOUSE RecName Full=40S ribosomal protein S20 >gi	75075993	sp	Q4R5D0.1	RS20_MACFA RecName Full=40S ribosomal protein S20 >gi	108860955	sp	Q3ZBH8.1	RS20_BOVIN RecName Full=40S ribosomal protein S20	4e-58
>Locus_11756.0	BlastHit	gi	81889667	sp	Q5U300.1	UBA1_RAT RecName	Full=Ubiquitin-like modifier-activating enzyme 1AltName Full=Ubiquitin-activating enzyme E1	0.0
>Locus_11756.0	BlastHit	gi	81889667	sp	Q5U300.1	UBA1_RAT RecName	Full=Ubiquitin-like modifier-activating enzyme 1AltName Full=Ubiquitin-activating enzyme E1	0.0
>Locus_11757.0	BlastHit	gi	259016204	sp	Q8IZJ3.2	CPMD8_HUMAN RecName	Full=C3 and PZP-like alpha-2-macroglobulin domain-containing protein 8Flags Precursor	2e-15
>Locus_11762.0	BlastHit	gi	729704	sp	Q04832.1	HEXP_LEIMA RecName	Full=DNA-binding protein HEXBPAltName Full=Hexamer-binding protein	2e-30
>Locus_11763.0	BlastHit	gi	74753399	sp	Q9UM00.1	TMCO1_HUMAN RecName	Full=Transmembrane and coiled-coil domain-containing protein 1AltName Full=Transmembrane and coiled-coil domains protein 4AltName Full=Xenogeneic cross-immune protein PCIA3 >gi	75041705	sp	Q5R9B0.1	TMCO1_PONAB RecName Full=Transmembrane and coiled-coil domain-containing protein 1 >gi	81882981	sp	Q5I0H4.1	TMCO1_RAT RecName Full=Transmembrane and coiled-coil domains protein 1AltName Full=Meg-2-like protein >gi	81902561	sp	Q921L3.1	TMCO1_MOUSE RecName Full=Transmembrane and coiled-coil domain-containing protein 1 >gi	109895213	sp	Q3T0N3.1	TMCO1_BOVIN RecName Full=Transmembrane and coiled-coil domain-containing protein 1 >gi	357580498	sp	C5HGF3.1	TMCO1_PIG RecName Full=Transmembrane and coiled-coil domains protein 1	1e-76
>Locus_11765.0	BlastHit	gi	73920213	sp	P48375.2	FKB12_DROME RecName	Full=12 kDa FK506-binding proteinShort=FKBPAltName Full=Macrolide-binding proteinAltName Full=Peptidyl-prolyl cis-trans isomeraseShort=PPIaseAltName Full=Rotamase	8e-52
>Locus_11766.0	BlastHit	gi	110278816	sp	Q3ZCL5.1	ARFP2_BOVIN RecName	Full=Arfaptin-2AltName Full=ADP-ribosylation factor-interacting protein 2	1e-118
>Locus_11769.0	BlastHit	gi	12644422	sp	Q24439.2	ATPO_DROME RecName	Full=ATP synthase subunit O, mitochondrialAltName Full=Oligomycin sensitivity conferral proteinShort=OSCPFlags Precursor	2e-68
>Locus_11771.0	BlastHit	gi	82582269	sp	Q6NN85.2	SSH_DROME RecName	Full=Protein phosphatase Slingshot	2e-124
>Locus_11773.0	BlastHit	gi	296452942	sp	Q4LDE5.3	SVEP1_HUMAN RecName	Full=Sushi, von Willebrand factor type A, EGF and pentraxin domain-containing protein 1AltName Full=CCP module-containing protein 22AltName Full=PolydomAltName Full=Selectin-like osteoblast-derived proteinShort=SEL-OBAltName Full=Serologically defined breast cancer antigen NY-BR-38Flags Precursor	6e-42
>Locus_11775.0	BlastHit	gi	172046654	sp	P63300.3	SELW_MOUSE RecName	Full=Selenoprotein WShort=SelW >gi	172046655	sp	P63301.3	SELW_RAT RecName Full=Selenoprotein WShort=SelW	6e-27
>Locus_11778.0	BlastHit	gi	62286988	sp	Q5G265.1	NETR_SAGLB RecName	Full=NeurotrypsinAltName Full=Serine protease 12Flags Precursor	4e-32
>Locus_11779.0	BlastHit	gi	46397413	sp	Q9CWQ0.1	DPH5_MOUSE RecName	Full=Diphthine synthaseAltName Full=Diphthamide biosynthesis methyltransferase	2e-117
>Locus_11782.0	BlastHit	gi	47117922	sp	Q9VGG5.4	CAD87_DROME RecName	Full=Cadherin-87AFlags Precursor	4e-72
>Locus_11784.1	BlastHit	gi	118597386	sp	Q5RF70.3	ZN501_PONAB RecName	Full=Zinc finger protein 501	1e-34
>Locus_11784.1	BlastHit	gi	118597386	sp	Q5RF70.3	ZN501_PONAB RecName	Full=Zinc finger protein 501	1e-34
>Locus_11791.0	BlastHit	gi	68844471	sp	O76217.2	PE1_ANOGA RecName	Full=Peritrophin-1AltName Full=AgAper-1AltName Full=Peritrophic matrix protein 1AltName Full=Peritrophin AFlags Precursor	3e-09
>Locus_11794.0	BlastHit	gi	1174974	sp	P41366.1	VMO1_CHICK RecName	Full=Vitelline membrane outer layer protein 1Short=VMO-1Short=VMO-IShort=VMOIFlags Precursor	3e-12
>Locus_11794.0	BlastHit	gi	1174974	sp	P41366.1	VMO1_CHICK RecName	Full=Vitelline membrane outer layer protein 1Short=VMO-1Short=VMO-IShort=VMOIFlags Precursor	9e-12
>Locus_11794.0	BlastHit	gi	1174974	sp	P41366.1	VMO1_CHICK RecName	Full=Vitelline membrane outer layer protein 1Short=VMO-1Short=VMO-IShort=VMOIFlags Precursor	4e-12
>Locus_11794.0	BlastHit	gi	1174974	sp	P41366.1	VMO1_CHICK RecName	Full=Vitelline membrane outer layer protein 1Short=VMO-1Short=VMO-IShort=VMOIFlags Precursor	1e-11
>Locus_11804.0	BlastHit	gi	120613	sp	P23377.1	FURIN_RAT RecName	Full=FurinAltName Full=Dibasic-processing enzymeAltName Full=Paired basic amino acid residue-cleaving enzymeShort=PACEAltName Full=Prohormone convertase 3Flags Precursor	1e-122
>Locus_11819.0	BlastHit	gi	116248576	sp	Q32PA4.1	PHP14_BOVIN RecName	Full=14 kDa phosphohistidine phosphataseAltName Full=Phosphohistidine phosphatase 1	1e-39
>Locus_11825.0	BlastHit	gi	172044638	sp	Q3TIU4.2	PDE12_MOUSE RecName	Full=2',5'-phosphodiesterase 12Short=2'-PDEShort=2-PDE	6e-120
>Locus_11829.0	BlastHit	gi	116241329	sp	Q86SQ9.3	DHDDS_HUMAN RecName	Full=Dehydrodolichyl diphosphate synthaseShort=Dedol-PP synthase	1e-89
>Locus_11831.0	BlastHit	gi	48428688	sp	Q9NRA2.2	S17A5_HUMAN RecName	Full=SialinAltName Full=Membrane glycoprotein HP59AltName Full=Sodium/sialic acid cotransporterShort=ASTAltName Full=Solute carrier family 17 member 5	5e-99
>Locus_11835.0	BlastHit	gi	13124565	sp	Q9QXV8.1	SPY2_MOUSE RecName	Full=Protein sprouty homolog 2Short=Spry-2	1e-32
>Locus_11839.0	BlastHit	gi	2498846	sp	Q62193.1	RFA2_MOUSE RecName	Full=Replication protein A 32 kDa subunitShort=RP-A p32AltName Full=Replication factor A protein 2Short=RF-A protein 2AltName Full=Replication protein A 34 kDa subunitShort=RP-A p34	5e-34
>Locus_11844.0	BlastHit	gi	226702538	sp	A7E3Q8.1	PLST_BOVIN RecName	Full=Plastin-3AltName Full=T-plastin	0.0
>Locus_11846.0	BlastHit	gi	109939728	sp	Q5EA01.2	B3GN1_BOVIN RecName	Full=N-acetyllactosaminide beta-1,3-N-acetylglucosaminyltransferaseAltName Full=I-beta-1,3-N-acetylglucosaminyltransferaseShort=iGnTAltName Full=Poly-N-acetyllactosamine extension enzymeAltName Full=UDP-GlcNAcbetaGal beta-1,3-N-acetylglucosaminyltransferase 1	4e-39
>Locus_11847.0	BlastHit	gi	400384	sp	Q02366.2	NDUA6_BOVIN RecName	Full=NADH dehydrogenase [ubiquinone] 1 alpha subcomplex subunit 6AltName Full=Complex I-B14Short=CI-B14AltName Full=NADH-ubiquinone oxidoreductase B14 subunit	2e-35
>Locus_11850.0	BlastHit	gi	110279012	sp	Q3ZC22.1	HSBP1_BOVIN RecName	Full=Heat shock factor-binding protein 1	3e-23
>Locus_11851.0	BlastHit	gi	41017274	sp	O75608.1	LYPA1_HUMAN RecName	Full=Acyl-protein thioesterase 1Short=APT-1Short=hAPT1AltName Full=Lysophospholipase 1AltName Full=Lysophospholipase IShort=LPL-IShort=LysoPLA I	3e-85
>Locus_11852.0	BlastHit	gi	126599	sp	P17897.1	LYZ1_MOUSE RecName	Full=Lysozyme C-1AltName Full=1,4-beta-N-acetylmuramidase CAltName Full=Lysozyme C type PFlags Precursor	1e-32
>Locus_11855.0	BlastHit	gi	3929380	sp	Q16629.1	SRSF7_HUMAN RecName	Full=Serine/arginine-rich splicing factor 7AltName Full=Splicing factor 9G8AltName Full=Splicing factor, arginine/serine-rich 7	2e-18
>Locus_11855.0	BlastHit	gi	3929380	sp	Q16629.1	SRSF7_HUMAN RecName	Full=Serine/arginine-rich splicing factor 7AltName Full=Splicing factor 9G8AltName Full=Splicing factor, arginine/serine-rich 7	2e-18
>Locus_11855.0	BlastHit	gi	3929380	sp	Q16629.1	SRSF7_HUMAN RecName	Full=Serine/arginine-rich splicing factor 7AltName Full=Splicing factor 9G8AltName Full=Splicing factor, arginine/serine-rich 7	2e-18
>Locus_11861.0	BlastHit	gi	75311763	sp	Q9M0X9.1	4CLL7_ARATH RecName	Full=4-coumarate--CoA ligase-like 7AltName Full=4-coumarate--CoA ligase isoform 6Short=At4CL6	4e-100
>Locus_11862.0	BlastHit	gi	1172435	sp	P46059.1	S15A1_HUMAN RecName	Full=Solute carrier family 15 member 1AltName Full=Intestinal H(+)/peptide cotransporterAltName Full=Oligopeptide transporter, small intestine isoformAltName Full=Peptide transporter 1	4e-12
>Locus_11863.0	BlastHit	gi	82180710	sp	Q5XKA2.1	TIM21_XENLA RecName	Full=Mitochondrial import inner membrane translocase subunit Tim21AltName Full=TIM21-like protein, mitochondrialFlags Precursor	1e-32
>Locus_11863.0	BlastHit	gi	82180710	sp	Q5XKA2.1	TIM21_XENLA RecName	Full=Mitochondrial import inner membrane translocase subunit Tim21AltName Full=TIM21-like protein, mitochondrialFlags Precursor	1e-32
>Locus_11864.0	BlastHit	gi	81903613	sp	Q9CR27.1	CCD53_MOUSE RecName	Full=WASH complex subunit CCDC53AltName Full=Coiled-coil domain-containing protein 53	7e-29
>Locus_11868.0	BlastHit	gi	341940768	sp	Q9EQQ3.2	GPR63_MOUSE RecName	Full=Probable G-protein coupled receptor 63AltName Full=PSP24-2AltName Full=PSP24-beta	7e-22
>Locus_11876.0	BlastHit	gi	48427979	sp	P82119.1	CUO6_BLACR RecName	Full=Cuticle protein 6AltName Full=BcNCP14.9	6e-18
>Locus_11878.0	BlastHit	gi	45593362	sp	O61661.2	CHK1_DROME RecName	Full=Serine/threonine-protein kinase grpAltName Full=Chk1 homologAltName Full=Protein grapes	5e-162
>Locus_11879.0	BlastHit	gi	88942576	sp	Q5U378.2	TBCE_DANRE RecName	Full=Tubulin-specific chaperone EAltName Full=Tubulin-folding cofactor E	2e-92
>Locus_11880.0	BlastHit	gi	34098350	sp	Q99ND9.1	RWDD1_RAT RecName	Full=RWD domain-containing protein 1AltName Full=Small androgen receptor-interacting protein	1e-44
>Locus_11883.0	BlastHit	gi	2507330	sp	P10630.2	IF4A2_MOUSE RecName	Full=Eukaryotic initiation factor 4A-IIShort=eIF-4A-IIShort=eIF4A-IIAltName Full=ATP-dependent RNA helicase eIF4A-2 >gi	45645183	sp	Q14240.2	IF4A2_HUMAN RecName Full=Eukaryotic initiation factor 4A-IIShort=eIF-4A-IIShort=eIF4A-IIAltName Full=ATP-dependent RNA helicase eIF4A-2 >gi	73621053	sp	Q5R4X1.1	IF4A2_PONAB RecName Full=Eukaryotic initiation factor 4A-IIShort=eIF-4A-IIShort=eIF4A-IIAltName Full=ATP-dependent RNA helicase eIF4A-2 >gi	81889423	sp	Q5RKI1.1	IF4A2_RAT RecName Full=Eukaryotic initiation factor 4A-IIShort=eIF-4A-IIShort=eIF4A-IIAltName Full=ATP-dependent RNA helicase eIF4A-2 >gi	109892472	sp	Q3SZ65.1	IF4A2_BOVIN RecName Full=Eukaryotic initiation factor 4A-IIShort=eIF-4A-IIShort=eIF4A-IIAltName Full=ATP-dependent RNA helicase eIF4A-2	0.0
>Locus_11883.0	BlastHit	gi	2507330	sp	P10630.2	IF4A2_MOUSE RecName	Full=Eukaryotic initiation factor 4A-IIShort=eIF-4A-IIShort=eIF4A-IIAltName Full=ATP-dependent RNA helicase eIF4A-2 >gi	45645183	sp	Q14240.2	IF4A2_HUMAN RecName Full=Eukaryotic initiation factor 4A-IIShort=eIF-4A-IIShort=eIF4A-IIAltName Full=ATP-dependent RNA helicase eIF4A-2 >gi	73621053	sp	Q5R4X1.1	IF4A2_PONAB RecName Full=Eukaryotic initiation factor 4A-IIShort=eIF-4A-IIShort=eIF4A-IIAltName Full=ATP-dependent RNA helicase eIF4A-2 >gi	81889423	sp	Q5RKI1.1	IF4A2_RAT RecName Full=Eukaryotic initiation factor 4A-IIShort=eIF-4A-IIShort=eIF4A-IIAltName Full=ATP-dependent RNA helicase eIF4A-2 >gi	109892472	sp	Q3SZ65.1	IF4A2_BOVIN RecName Full=Eukaryotic initiation factor 4A-IIShort=eIF-4A-IIShort=eIF4A-IIAltName Full=ATP-dependent RNA helicase eIF4A-2	0.0
>Locus_11886.0	BlastHit	gi	23821814	sp	Q9P2E3.2	ZNFX1_HUMAN RecName	Full=NFX1-type zinc finger-containing protein 1	5e-30
>Locus_11887.0	BlastHit	gi	122116948	sp	Q16QL3.1	COQ2_AEDAE RecName	Full=4-hydroxybenzoate polyprenyltransferase, mitochondrialAltName Full=Coenzyme Q biosynthesis protein 2AltName Full=Para-hydroxybenzoate--polyprenyltransferaseShort=PHBpolyprenyltransferaseFlags Precursor	2e-130
>Locus_11888.0	BlastHit	gi	215274192	sp	Q14590.3	ZN235_HUMAN RecName	Full=Zinc finger protein 235AltName Full=Zinc finger protein 270AltName Full=Zinc finger protein 93 homologShort=Zfp-93AltName Full=Zinc finger protein HZF6	6e-48
>Locus_11889.0	BlastHit	gi	49036425	sp	Q8NI22.1	MCFD2_HUMAN RecName	Full=Multiple coagulation factor deficiency protein 2AltName Full=Neural stem cell-derived neuronal survival proteinFlags Precursor >gi	75070658	sp	Q5R8Z6.1	MCFD2_PONAB RecName Full=Multiple coagulation factor deficiency protein 2 homologFlags Precursor	4e-21
>Locus_11901.0	BlastHit	gi	269849663	sp	Q96DM1.3	PGBD4_HUMAN RecName	Full=PiggyBac transposable element-derived protein 4	2e-41
>Locus_11902.0	BlastHit	gi	269849683	sp	Q4L235.3	ACSF4_HUMAN RecName	Full=Acyl-CoA synthetase family member 4AltName Full=Aminoadipate-semialdehyde dehydrogenaseAltName Full=Protein NRPS998	9e-22
>Locus_11904.0	BlastHit	gi	31076619	sp	Q8UWA5.3	CAH2_TRIHK RecName	Full=Carbonic anhydrase 2AltName Full=Carbonate dehydratase IIAltName Full=Carbonic anhydrase IIShort=CA-II	2e-62
>Locus_11907.0	BlastHit	gi	119368244	sp	Q2KIK3.1	CD034_BOVIN RecName	Full=Uncharacterized protein C4orf34 homolog	5e-19
>Locus_11908.0	BlastHit	gi	384950755	sp	G3V9R3.1	ST1D1_RAT RecName	Full=Sulfotransferase 1 family member D1Short=ST1D1AltName Full=Dopamine sulfotransferase Sult1d1AltName Full=Tyrosine-ester sulfotransferase	1e-49
>Locus_11908.0	BlastHit	gi	384950755	sp	G3V9R3.1	ST1D1_RAT RecName	Full=Sulfotransferase 1 family member D1Short=ST1D1AltName Full=Dopamine sulfotransferase Sult1d1AltName Full=Tyrosine-ester sulfotransferase	3e-43
>Locus_11913.0	BlastHit	gi	47116960	sp	Q9Y383.2	LC7L2_HUMAN RecName	Full=Putative RNA-binding protein Luc7-like 2	6e-117
>Locus_11913.0	BlastHit	gi	47116960	sp	Q9Y383.2	LC7L2_HUMAN RecName	Full=Putative RNA-binding protein Luc7-like 2	2e-102
>Locus_11913.0	BlastHit	gi	47116960	sp	Q9Y383.2	LC7L2_HUMAN RecName	Full=Putative RNA-binding protein Luc7-like 2	3e-101
>Locus_11918.0	BlastHit	gi	380877072	sp	E9QJ05.1	PT117_DANRE RecName	Full=Protein PET117 homolog, mitochondrialFlags Precursor	2e-15
>Locus_11921.0	BlastHit	gi	133256	sp	P21522.1	ROA1_SCHAM RecName	Full=Heterogeneous nuclear ribonucleoprotein A1, A2/B1 homolog	4e-83
>Locus_11923.0	BlastHit	gi	81900250	sp	Q8CFE2.1	CD027_MOUSE RecName	Full=UPF0609 protein C4orf27 homolog	4e-79
>Locus_11926.0	BlastHit	gi	322966877	sp	P86854.1	PLCL_MYTGA RecName	Full=Perlucin-like proteinFlags Precursor	3e-11
>Locus_11926.0	BlastHit	gi	322966877	sp	P86854.1	PLCL_MYTGA RecName	Full=Perlucin-like proteinFlags Precursor	5e-12
>Locus_11926.0	BlastHit	gi	322966877	sp	P86854.1	PLCL_MYTGA RecName	Full=Perlucin-like proteinFlags Precursor	7e-11
>Locus_11928.0	BlastHit	gi	1351211	sp	P48643.1	TCPE_HUMAN RecName	Full=T-complex protein 1 subunit epsilonShort=TCP-1-epsilonAltName Full=CCT-epsilon >gi	75076500	sp	Q4R6V2.1	TCPE_MACFA RecName Full=T-complex protein 1 subunit epsilonShort=TCP-1-epsilonAltName Full=CCT-epsilon	0.0
>Locus_11929.0	BlastHit	gi	50403796	sp	Q9BY77.2	PDIP3_HUMAN RecName	Full=Polymerase delta-interacting protein 3AltName Full=46 kDa DNA polymerase delta interaction proteinShort=p46AltName Full=S6K1 Aly/REF-like targetShort=SKAR	2e-11
>Locus_11929.0	BlastHit	gi	50403796	sp	Q9BY77.2	PDIP3_HUMAN RecName	Full=Polymerase delta-interacting protein 3AltName Full=46 kDa DNA polymerase delta interaction proteinShort=p46AltName Full=S6K1 Aly/REF-like targetShort=SKAR	2e-11
>Locus_11932.0	BlastHit	gi	12230343	sp	Q92072.1	DNMT1_CHICK RecName	Full=DNA (cytosine-5)-methyltransferase 1Short=Dnmt1AltName Full=DNA methyltransferase GgaIShort=DNA MTase GgaIShort=M.GgaIAltName Full=MCMT	4e-124
>Locus_11936.0	BlastHit	gi	48474943	sp	Q99NF1.1	BCDO2_MOUSE RecName	Full=Beta,beta-carotene 9',10'-oxygenaseAltName Full=B-diox-IIAltName Full=Beta-carotene dioxygenase 2	1e-123
>Locus_11937.0	BlastHit	gi	74891743	sp	O01404.2	PHM_DROME RecName	Full=Peptidylglycine alpha-hydroxylating monooxygenaseShort=dPHMFlags Precursor	6e-127
>Locus_11944.0	BlastHit	gi	1346296	sp	P98092.1	HMCT_BOMMO RecName	Full=HemocytinAltName Full=Humoral lectinFlags Precursor	2e-31
>Locus_11960.0	BlastHit	gi	74997000	sp	Q54SF9.1	MHCKD_DICDI RecName	Full=Myosin heavy chain kinase DShort=MHCK-D	4e-10
>Locus_11960.0	BlastHit	gi	74997000	sp	Q54SF9.1	MHCKD_DICDI RecName	Full=Myosin heavy chain kinase DShort=MHCK-D	5e-09
>Locus_11963.0	BlastHit	gi	48474499	sp	Q8R3N6.1	THOC1_MOUSE RecName	Full=THO complex subunit 1Short=Tho1AltName Full=Nuclear matrix protein p84	5e-141
>Locus_11964.0	BlastHit	gi	22096358	sp	P14318.2	MP20_DROME RecName	Full=Muscle-specific protein 20	1e-75
>Locus_11964.0	BlastHit	gi	22096358	sp	P14318.2	MP20_DROME RecName	Full=Muscle-specific protein 20	2e-76
>Locus_11965.0	BlastHit	gi	74739637	sp	O75935.1	DCTN3_HUMAN RecName	Full=Dynactin subunit 3AltName Full=Dynactin complex subunit 22 kDa subunitShort=p22	8e-15
>Locus_11965.0	BlastHit	gi	122142172	sp	Q0P5A1.1	DCTN3_BOVIN RecName	Full=Dynactin subunit 3	4e-11
>Locus_11967.0	BlastHit	gi	12643724	sp	Q13873.2	BMPR2_HUMAN RecName	Full=Bone morphogenetic protein receptor type-2Short=BMP type-2 receptorShort=BMPR-2AltName Full=Bone morphogenetic protein receptor type IIShort=BMP type II receptorShort=BMPR-IIFlags Precursor	8e-113
>Locus_11972.0	BlastHit	gi	1170423	sp	P42357.1	HUTH_HUMAN RecName	Full=Histidine ammonia-lyaseShort=Histidase	0.0
>Locus_11974.0	BlastHit	gi	130405	sp	P04323.1	POL3_DROME RecName	Full=Retrovirus-related Pol polyprotein from transposon 17.6Includes RecName Full=ProteaseIncludes RecName Full=Reverse transcriptaseIncludes RecName Full=Endonuclease	5e-60
>Locus_11976.0	BlastHit	gi	109939728	sp	Q5EA01.2	B3GN1_BOVIN RecName	Full=N-acetyllactosaminide beta-1,3-N-acetylglucosaminyltransferaseAltName Full=I-beta-1,3-N-acetylglucosaminyltransferaseShort=iGnTAltName Full=Poly-N-acetyllactosamine extension enzymeAltName Full=UDP-GlcNAcbetaGal beta-1,3-N-acetylglucosaminyltransferase 1	8e-37
>Locus_11977.0	BlastHit	gi	73621308	sp	Q6NRQ2.1	NOC41_XENLA RecName	Full=Nucleolar complex protein 4 homolog AShort=NOC4 protein homolog AAltName Full=NOC4-like protein AAltName Full=Nucleolar complex-associated protein 4-like protein A	6e-87
>Locus_11978.0	BlastHit	gi	92087007	sp	O75897.2	ST1C4_HUMAN RecName	Full=Sulfotransferase 1C4Short=ST1C4AltName Full=Sulfotransferase 1C2Short=SULT1C#2	2e-44
>Locus_11980.0	BlastHit	gi	6920063	sp	P16951.2	ATF2_MOUSE RecName	Full=Cyclic AMP-dependent transcription factor ATF-2Short=cAMP-dependent transcription factor ATF-2AltName Full=Activating transcription factor 2AltName Full=MXBP proteinAltName Full=cAMP response element-binding protein CRE-BP1	4e-27
>Locus_11980.0	BlastHit	gi	6920063	sp	P16951.2	ATF2_MOUSE RecName	Full=Cyclic AMP-dependent transcription factor ATF-2Short=cAMP-dependent transcription factor ATF-2AltName Full=Activating transcription factor 2AltName Full=MXBP proteinAltName Full=cAMP response element-binding protein CRE-BP1	5e-27
>Locus_11981.0	BlastHit	gi	115502851	sp	Q1HR79.1	TCTP_AEDAE RecName	Full=Translationally-controlled tumor protein homologShort=TCTP	3e-56
>Locus_11985.0	BlastHit	gi	162416206	sp	A4FUP9.2	GL1D1_MOUSE RecName	Full=Glycosyltransferase 1 domain-containing protein 1Flags Precursor	2e-39
>Locus_11990.0	BlastHit	gi	82183171	sp	Q6DH23.1	V26BL_DANRE RecName	Full=Vacuolar protein sorting-associated protein 26B-likeAltName Full=Vesicle protein sorting 26B-like	3e-178
>Locus_11992.0	BlastHit	gi	41688549	sp	Q8WQA4.2	EXC4_CAEEL RecName	Full=Chloride intracellular channel exc-4AltName Full=Excretory canal abnormal protein 4	1e-49
>Locus_11998.0	BlastHit	gi	205783954	sp	P0C872.1	JMJD7_MOUSE RecName	Full=JmjC domain-containing protein 7AltName Full=Jumonji domain-containing protein 7	2e-115
>Locus_12003.0	BlastHit	gi	218511884	sp	Q00341.2	VIGLN_HUMAN RecName	Full=VigilinAltName Full=High density lipoprotein-binding proteinShort=HDL-binding protein	0.0
>Locus_12004.0	BlastHit	gi	21264475	sp	Q09225.3	NRF6_CAEEL RecName	Full=Nose resistant to fluoxetine protein 6Short=Protein nrf-6Flags Precursor	2e-52
>Locus_12008.0	BlastHit	gi	226693529	sp	P32865.2	GPRK1_DROME RecName	Full=G protein-coupled receptor kinase 1	0.0
>Locus_12010.0	BlastHit	gi	166198637	sp	Q642M9.2	DHDH_DANRE RecName	Full=Trans-1,2-dihydrobenzene-1,2-diol dehydrogenaseAltName Full=D-xylose 1-dehydrogenaseAltName Full=D-xylose-NADP dehydrogenaseAltName Full=Dimeric dihydrodiol dehydrogenase	1e-107
>Locus_12011.0	BlastHit	gi	75054780	sp	Q5R5X9.1	SMYD4_PONAB RecName	Full=SET and MYND domain-containing protein 4	1e-61
>Locus_12011.0	BlastHit	gi	75054780	sp	Q5R5X9.1	SMYD4_PONAB RecName	Full=SET and MYND domain-containing protein 4	7e-51
>Locus_12017.0	BlastHit	gi	122065510	sp	Q80V70.3	MEGF6_MOUSE RecName	Full=Multiple epidermal growth factor-like domains protein 6Short=Multiple EGF-like domains protein 6AltName Full=Epidermal growth factor-like protein 3Short=EGF-like protein 3Flags Precursor	7e-66
>Locus_12022.0	BlastHit	gi	75057573	sp	Q58CW6.1	AL2S8_BOVIN RecName	Full=Amyotrophic lateral sclerosis 2 chromosomal region candidate gene 8 protein homolog	3e-11
>Locus_12024.0	BlastHit	gi	338817662	sp	C0KJQ4.2	ALPS_PORTR RecName	Full=Anti-lipopolysaccharide factorShort=PtALFFlags Precursor	3e-09
>Locus_12026.0	BlastHit	gi	126215747	sp	Q5EAW4.2	MCM10_XENLA RecName	Full=Protein MCM10 homolog	1e-88
>Locus_12045.0	BlastHit	gi	206558099	sp	A1L1C7.1	PAN3_XENTR RecName	Full=PAB-dependent poly(A)-specific ribonuclease subunit 3	2e-154
>Locus_12058.0	BlastHit	gi	114152291	sp	Q28BQ6.1	TMED1_XENTR RecName	Full=Transmembrane emp24 domain-containing protein 1AltName Full=p24 family protein gamma-1Short=p24gamma1Flags Precursor	1e-45
>Locus_12073.0	BlastHit	gi	139697	sp	P10090.2	WHITE_DROME RecName	Full=Protein white	3e-127
>Locus_12077.0	BlastHit	gi	38257792	sp	Q9VTG7.1	B3G2P_DROME RecName	Full=Galactosylgalactosylxylosylprotein 3-beta-glucuronosyltransferase PAltName Full=Beta-1,3-glucuronyltransferase PAltName Full=Glucuronosyltransferase PShort=GlcAT-PAltName Full=UDP-glucuronosyltransferase PShort=DmGlcAT-BSII	7e-95
>Locus_12084.0	BlastHit	gi	215275180	sp	A5PK46.1	LIPR2_BOVIN RecName	Full=Pancreatic lipase-related protein 2Short=PL-RP2AltName Full=GalactolipaseFlags Precursor	4e-46
>Locus_12085.0	BlastHit	gi	302425114	sp	B4NFR1.1	FOXO_DROWI RecName	Full=Forkhead box protein O	4e-84
>Locus_12108.0	BlastHit	gi	308154242	sp	A8WGF4.1	IF122_XENTR RecName	Full=Intraflagellar transport protein 122 homolog	2e-169
>Locus_12114.0	BlastHit	gi	152031593	sp	Q8C9B9.4	DIDO1_MOUSE RecName	Full=Death-inducer obliterator 1Short=DIO-1AltName Full=Death-associated transcription factor 1Short=DATF-1	8e-23
>Locus_12115.0	BlastHit	gi	1709699	sp	P52168.1	PNR_DROME RecName	Full=GATA-binding factor AAltName Full=Protein pannierAltName Full=Transcription factor GATA-AAltName Full=dGATA-A	2e-09
>Locus_12119.0	BlastHit	gi	74812211	sp	Q868G6.1	TACHY_APIME RecName	Full=TachykininsAltName Full=AmTRPAltName Full=Tachykinin-related peptideContains RecName Full=APTGHQEMQ-amideAltName Full=AmTRP1AltName Full=Tachykinin-related peptide 1Short=TRP1Contains RecName Full=ALMGFQGVR-amideAltName Full=AmTRP2AltName Full=Tachykinin-related peptide 2Short=TRP2Contains RecName Full=Brain peptide NSIINDVKNELFPEDINContains RecName Full=APMGFQGMR-amide 1AltName Full=AmTRP3A…	4e-11
>Locus_12126.1	BlastHit	gi	300681179	sp	B4HNS0.1	TRE11_DROSE RecName	Full=Facilitated trehalose transporter Tret1-1	8e-23
>Locus_12127.0	BlastHit	gi	1705510	sp	P50615.1	BTG3_MOUSE RecName	Full=Protein BTG3AltName Full=Abundant in neuroepithelium area proteinAltName Full=BTG family member 3AltName Full=Protein Tob5	5e-33
>Locus_12129.0	BlastHit	gi	172044690	sp	Q9P2M4.3	TBC14_HUMAN RecName	Full=TBC1 domain family member 14	5e-126
>Locus_12131.0	BlastHit	gi	121956825	sp	Q0VBL1.1	TIGD2_MOUSE RecName	Full=Tigger transposable element-derived protein 2	5e-21
>Locus_12135.0	BlastHit	gi	292630808	sp	B4K6I9.1	KIBRA_DROMO RecName	Full=Protein kibra	3e-95
>Locus_12136.0	BlastHit	gi	108935871	sp	Q43007.2	PLDA1_ORYSJ RecName	Full=Phospholipase D alpha 1Short=PLD alpha 1AltName Full=Choline phosphatase 1AltName Full=Phosphatidylcholine-hydrolyzing phospholipase D 1Flags Precursor	5e-107
>Locus_12152.0	BlastHit	gi	166215094	sp	Q7PPA5.5	ATC1_ANOGA RecName	Full=Calcium-transporting ATPase sarcoplasmic/endoplasmic reticulum typeAltName Full=Calcium pump	1e-165
>Locus_12170.0	BlastHit	gi	261260064	sp	A8Y236.2	GLT10_CAEBR RecName	Full=Putative polypeptide N-acetylgalactosaminyltransferase 10Short=pp-GaNTase 10AltName Full=Protein-UDP acetylgalactosaminyltransferase 10AltName Full=UDP-GalNAcpolypeptide N-acetylgalactosaminyltransferase 10	0.0
>Locus_12191.0	BlastHit	gi	257051079	sp	O75521.4	ECI2_HUMAN RecName	Full=Enoyl-CoA delta isomerase 2, mitochondrialAltName Full=DRS-1AltName Full=Delta(3),delta(2)-enoyl-CoA isomeraseShort=D3,D2-enoyl-CoA isomeraseAltName Full=Diazepam-binding inhibitor-related protein 1Short=DBI-related protein 1AltName Full=Dodecenoyl-CoA isomeraseAltName Full=Hepatocellular carcinoma-associated antigen 88AltName Full=Peroxisomal 3,2-trans-enoyl-CoA isomeraseShort=pECIAltName F…	2e-30
>Locus_12191.0	BlastHit	gi	257051079	sp	O75521.4	ECI2_HUMAN RecName	Full=Enoyl-CoA delta isomerase 2, mitochondrialAltName Full=DRS-1AltName Full=Delta(3),delta(2)-enoyl-CoA isomeraseShort=D3,D2-enoyl-CoA isomeraseAltName Full=Diazepam-binding inhibitor-related protein 1Short=DBI-related protein 1AltName Full=Dodecenoyl-CoA isomeraseAltName Full=Hepatocellular carcinoma-associated antigen 88AltName Full=Peroxisomal 3,2-trans-enoyl-CoA isomeraseShort=pECIAltName F…	5e-31
>Locus_12191.0	BlastHit	gi	257051079	sp	O75521.4	ECI2_HUMAN RecName	Full=Enoyl-CoA delta isomerase 2, mitochondrialAltName Full=DRS-1AltName Full=Delta(3),delta(2)-enoyl-CoA isomeraseShort=D3,D2-enoyl-CoA isomeraseAltName Full=Diazepam-binding inhibitor-related protein 1Short=DBI-related protein 1AltName Full=Dodecenoyl-CoA isomeraseAltName Full=Hepatocellular carcinoma-associated antigen 88AltName Full=Peroxisomal 3,2-trans-enoyl-CoA isomeraseShort=pECIAltName F…	3e-27
>Locus_12191.0	BlastHit	gi	257051079	sp	O75521.4	ECI2_HUMAN RecName	Full=Enoyl-CoA delta isomerase 2, mitochondrialAltName Full=DRS-1AltName Full=Delta(3),delta(2)-enoyl-CoA isomeraseShort=D3,D2-enoyl-CoA isomeraseAltName Full=Diazepam-binding inhibitor-related protein 1Short=DBI-related protein 1AltName Full=Dodecenoyl-CoA isomeraseAltName Full=Hepatocellular carcinoma-associated antigen 88AltName Full=Peroxisomal 3,2-trans-enoyl-CoA isomeraseShort=pECIAltName F…	9e-28
>Locus_12197.0	BlastHit	gi	193806754	sp	A6QR20.2	ANR32_BOVIN RecName	Full=Ankyrin repeat domain-containing protein 32AltName Full=BRCT domain-containing protein 1	7e-24
>Locus_12200.0	BlastHit	gi	73915353	sp	Q7Z6Z7.3	HUWE1_HUMAN RecName	Full=E3 ubiquitin-protein ligase HUWE1AltName Full=ARF-binding protein 1Short=ARF-BP1AltName Full=HECT, UBA and WWE domain-containing protein 1AltName Full=Homologous to E6AP carboxyl terminus homologous protein 9Short=HectH9AltName Full=Large structure of UREB1Short=LASU1AltName Full=Mcl-1 ubiquitin ligase E3Short=MuleAltName Full=Upstream regulatory element-binding protein 1Short=URE-B1Short=UR…	7e-107
>Locus_12234.0	BlastHit	gi	13626617	sp	Q9TV36.1	FBN1_PIG RecName	Full=Fibrillin-1Flags Precursor	4e-27
>Locus_12241.0	BlastHit	gi	313104049	sp	Q9H967.2	WDR76_HUMAN RecName	Full=WD repeat-containing protein 76	3e-46
>Locus_12245.0	BlastHit	gi	2498123	sp	O02833.1	ALS_PAPHA RecName	Full=Insulin-like growth factor-binding protein complex acid labile subunitShort=ALSFlags Precursor	2e-14
>Locus_12247.0	BlastHit	gi	21431782	sp	Q9H2X6.2	HIPK2_HUMAN RecName	Full=Homeodomain-interacting protein kinase 2Short=hHIPk2	0.0
>Locus_12249.0	BlastHit	gi	45476775	sp	O95373.1	IPO7_HUMAN RecName	Full=Importin-7Short=Imp7AltName Full=Ran-binding protein 7Short=RanBP7	1e-157
>Locus_12263.0	BlastHit	gi	150384690	sp	Q96JP2.2	MY15B_HUMAN RecName	Full=Putative unconventional myosin-XVBAltName Full=Myosin XVBPAltName Full=Unconventional myosin-15B	1e-16
>Locus_12275.0	BlastHit	gi	66774221	sp	Q9CZR2.2	NALD2_MOUSE RecName	Full=N-acetylated-alpha-linked acidic dipeptidase 2AltName Full=Glutamate carboxypeptidase IIIShort=GCPIIIAltName Full=N-acetylaspartylglutamate peptidase IIShort=NAAG-peptidase IIAltName Full=N-acetylated-alpha-linked acidic dipeptidase IIShort=NAALADase II	1e-163
>Locus_12275.0	BlastHit	gi	66774221	sp	Q9CZR2.2	NALD2_MOUSE RecName	Full=N-acetylated-alpha-linked acidic dipeptidase 2AltName Full=Glutamate carboxypeptidase IIIShort=GCPIIIAltName Full=N-acetylaspartylglutamate peptidase IIShort=NAAG-peptidase IIAltName Full=N-acetylated-alpha-linked acidic dipeptidase IIShort=NAALADase II	1e-163
>Locus_12275.0	BlastHit	gi	66774221	sp	Q9CZR2.2	NALD2_MOUSE RecName	Full=N-acetylated-alpha-linked acidic dipeptidase 2AltName Full=Glutamate carboxypeptidase IIIShort=GCPIIIAltName Full=N-acetylaspartylglutamate peptidase IIShort=NAAG-peptidase IIAltName Full=N-acetylated-alpha-linked acidic dipeptidase IIShort=NAALADase II	1e-111
>Locus_12275.0	BlastHit	gi	66774221	sp	Q9CZR2.2	NALD2_MOUSE RecName	Full=N-acetylated-alpha-linked acidic dipeptidase 2AltName Full=Glutamate carboxypeptidase IIIShort=GCPIIIAltName Full=N-acetylaspartylglutamate peptidase IIShort=NAAG-peptidase IIAltName Full=N-acetylated-alpha-linked acidic dipeptidase IIShort=NAALADase II	4e-112
>Locus_12277.0	BlastHit	gi	143811398	sp	P56966.2	GGPPS_BOVIN RecName	Full=Geranylgeranyl pyrophosphate synthaseShort=GGPP synthaseShort=GGPPSaseAltName Full=(2E,6E)-farnesyl diphosphate synthaseAltName Full=DimethylallyltranstransferaseAltName Full=Farnesyl diphosphate synthaseAltName Full=FarnesyltranstransferaseAltName Full=Geranylgeranyl diphosphate synthaseAltName Full=Geranyltranstransferase	4e-135
>Locus_12285.0	BlastHit	gi	25453293	sp	Q13530.2	SERC3_HUMAN RecName	Full=Serine incorporator 3AltName Full=Tumor differentially expressed protein 1	4e-58
>Locus_12287.0	BlastHit	gi	75070545	sp	Q5R6R6.1	PNDC1_PONAB RecName	Full=Poly(A)-specific ribonuclease PARN-like domain-containing protein 1Flags Precursor	6e-57
>Locus_12291.0	BlastHit	gi	108935828	sp	Q5XHM7.2	CHSTC_XENLA RecName	Full=Carbohydrate sulfotransferase 12AltName Full=Chondroitin 4-O-sulfotransferase 2AltName Full=Chondroitin 4-sulfotransferase 2Short=C4ST-2Short=C4ST2	2e-15
>Locus_12293.0	BlastHit	gi	549120	sp	Q02942.1	TRF_BLADI RecName	Full=TransferrinFlags Precursor	2e-159
>Locus_12300.0	BlastHit	gi	82177022	sp	Q803C7.1	LMBRL_DANRE RecName	Full=Limb region 1 homolog-like protein	1e-48
>Locus_12311.0	BlastHit	gi	81909480	sp	Q5BK46.1	RNH1_RAT RecName	Full=Ribonuclease H1Short=RNase H1	2e-14
>Locus_12312.0	BlastHit	gi	82241397	sp	Q7ZVF0.1	POC1A_DANRE RecName	Full=POC1 centriolar protein homolog AAltName Full=WD repeat domain 51A	4e-36
>Locus_12316.0	BlastHit	gi	17380293	sp	Q9UBS8.1	RNF14_HUMAN RecName	Full=E3 ubiquitin-protein ligase RNF14AltName Full=Androgen receptor-associated protein 54AltName Full=HFB30AltName Full=RING finger protein 14AltName Full=Triad2 protein	6e-113
>Locus_12316.0	BlastHit	gi	17380293	sp	Q9UBS8.1	RNF14_HUMAN RecName	Full=E3 ubiquitin-protein ligase RNF14AltName Full=Androgen receptor-associated protein 54AltName Full=HFB30AltName Full=RING finger protein 14AltName Full=Triad2 protein	1e-116
>Locus_12319.0	BlastHit	gi	158564330	sp	Q66IN2.2	QSER1_XENLA RecName	Full=Glutamine and serine-rich protein 1	3e-12
>Locus_12323.0	BlastHit	gi	28202097	sp	Q8R173.1	ZDHC3_MOUSE RecName	Full=Palmitoyltransferase ZDHHC3AltName Full=GABA-A receptor-associated membrane protein 1AltName Full=Golgi-specific DHHC zinc finger proteinAltName Full=Zinc finger DHHC domain-containing protein 3Short=DHHC-3	3e-34
>Locus_12349.0	BlastHit	gi	74759761	sp	Q8N126.1	CADM3_HUMAN RecName	Full=Cell adhesion molecule 3AltName Full=Brain immunoglobulin receptorAltName Full=Immunoglobulin superfamily member 4BShort=IgSF4BAltName Full=Nectin-like protein 1Short=NECL-1AltName Full=Synaptic cell adhesion molecule 3Short=SynCAM3AltName Full=TSLC1-like protein 1Short=TSLL1Flags Precursor	9e-10
>Locus_12351.0	BlastHit	gi	74753513	sp	Q9Y5Z4.1	HEBP2_HUMAN RecName	Full=Heme-binding protein 2AltName Full=Placental protein 23Short=PP23AltName Full=Protein SOUL	2e-23
>Locus_12364.0	BlastHit	gi	130405	sp	P04323.1	POL3_DROME RecName	Full=Retrovirus-related Pol polyprotein from transposon 17.6Includes RecName Full=ProteaseIncludes RecName Full=Reverse transcriptaseIncludes RecName Full=Endonuclease	4e-47
>Locus_12371.0	BlastHit	gi	3024084	sp	Q26474.1	LACH_SCHAM RecName	Full=LachesinFlags Precursor	1e-17
>Locus_12381.0	BlastHit	gi	300681185	sp	B0WC46.1	TRET1_CULQU RecName	Full=Facilitated trehalose transporter Tret1	3e-35
>Locus_12383.0	BlastHit	gi	116241267	sp	Q9Y6D6.2	BIG1_HUMAN RecName	Full=Brefeldin A-inhibited guanine nucleotide-exchange protein 1Short=Brefeldin A-inhibited GEP 1AltName Full=p200 ARF guanine nucleotide exchange factorAltName Full=p200 ARF-GEP1	0.0
>Locus_12383.0	BlastHit	gi	116241267	sp	Q9Y6D6.2	BIG1_HUMAN RecName	Full=Brefeldin A-inhibited guanine nucleotide-exchange protein 1Short=Brefeldin A-inhibited GEP 1AltName Full=p200 ARF guanine nucleotide exchange factorAltName Full=p200 ARF-GEP1	0.0
>Locus_12384.0	BlastHit	gi	51315876	sp	Q6WV20.2	GALT1_DROME RecName	Full=Polypeptide N-acetylgalactosaminyltransferase 1Short=pp-GaNTase 1AltName Full=Protein-UDP acetylgalactosaminyltransferase 1AltName Full=UDP-GalNAcpolypeptide N-acetylgalactosaminyltransferase 1	2e-124
>Locus_12399.0	BlastHit	gi	2497667	sp	Q24342.1	FNG_DROME RecName	Full=Fringe glycosyltransferaseAltName Full=O-fucosylpeptide 3-beta-N-acetylglucosaminyltransferase	3e-119
>Locus_12402.0	BlastHit	gi	81866557	sp	Q8CJF7.1	ELYS_MOUSE RecName	Full=Protein ELYSAltName Full=Embryonic large molecule derived from yolk sacAltName Full=Protein MEL-28AltName Full=Putative AT-hook-containing transcription factor 1	8e-40
>Locus_12403.0	BlastHit	gi	116242720	sp	Q8TEM1.3	PO210_HUMAN RecName	Full=Nuclear pore membrane glycoprotein 210Short=Nuclear pore protein gp210AltName Full=Nuclear envelope pore membrane protein POM 210Short=POM210AltName Full=Nucleoporin Nup210AltName Full=Pore membrane protein of 210 kDaFlags Precursor	4e-135
>Locus_12405.0	BlastHit	gi	17368331	sp	P82968.1	MCPI_MELCP RecName	Full=Four-domain proteases inhibitorAltName Full=McaPI	1e-09
>Locus_12426.0	BlastHit	gi	81907899	sp	Q4V7E5.1	RF1ML_RAT RecName	Full=Peptide chain release factor 1-like, mitochondrialAltName Full=Mitochondrial translational release factor 1-likeFlags Precursor	5e-104
>Locus_12442.0	BlastHit	gi	52782751	sp	Q9DBB9.2	CPN2_MOUSE RecName	Full=Carboxypeptidase N subunit 2AltName Full=Carboxypeptidase N 83 kDa chainAltName Full=Carboxypeptidase N large subunitAltName Full=Carboxypeptidase N polypeptide 2AltName Full=Carboxypeptidase N regulatory subunitFlags Precursor	2e-16
>Locus_12447.0	BlastHit	gi	146291102	sp	Q02040.2	AK17A_HUMAN RecName	Full=A-kinase anchor protein 17AShort=AKAP-17AAltName Full=721PAltName Full=B-lymphocyte antigenAltName Full=Protein XE7AltName Full=Protein kinase A-anchoring protein 17AShort=PRKA17AAltName Full=Splicing factor, arginine/serine-rich 17A	1e-89
>Locus_12465.0	BlastHit	gi	75016125	sp	Q8INB9.3	AKT1_DROME RecName	Full=RAC serine/threonine-protein kinaseShort=DAktShort=DRAC-PKShort=Dakt1AltName Full=AktAltName Full=Protein kinase BShort=PKB	0.0
>Locus_12467.0	BlastHit	gi	109939728	sp	Q5EA01.2	B3GN1_BOVIN RecName	Full=N-acetyllactosaminide beta-1,3-N-acetylglucosaminyltransferaseAltName Full=I-beta-1,3-N-acetylglucosaminyltransferaseShort=iGnTAltName Full=Poly-N-acetyllactosamine extension enzymeAltName Full=UDP-GlcNAcbetaGal beta-1,3-N-acetylglucosaminyltransferase 1	1e-32
>Locus_12492.0	BlastHit	gi	143955288	sp	Q3UMR5.2	MCU_MOUSE RecName	Full=Calcium uniporter protein, mitochondrialAltName Full=Coiled-coil domain-containing protein 109A	1e-84
>Locus_12494.0	BlastHit	gi	110278915	sp	Q3T126.1	CNIH4_BOVIN RecName	Full=Protein cornichon homolog 4	4e-42
>Locus_12495.0	BlastHit	gi	1351430	sp	P49338.1	WNT4_XENLA RecName	Full=Protein Wnt-4Short=XWnt-4Flags Precursor	5e-51
>Locus_12505.0	BlastHit	gi	117949832	sp	P08537.2	TBA_XENLA RecName	Full=Tubulin alpha chain	0.0
>Locus_12507.0	BlastHit	gi	269849542	sp	Q8N957.2	ANKF1_HUMAN RecName	Full=Ankyrin repeat and fibronectin type-III domain-containing protein 1	6e-54
>Locus_12512.0	BlastHit	gi	110810411	sp	Q339W7.1	LHP1_ORYSJ RecName	Full=Probable chromo domain-containing protein LHP1AltName Full=Protein LIKE HETEROCHROMATIN PROTEIN 1	4e-10
>Locus_12512.0	BlastHit	gi	110810411	sp	Q339W7.1	LHP1_ORYSJ RecName	Full=Probable chromo domain-containing protein LHP1AltName Full=Protein LIKE HETEROCHROMATIN PROTEIN 1	4e-10
>Locus_12514.0	BlastHit	gi	75061862	sp	Q5RAK3.1	RN180_PONAB RecName	Full=E3 ubiquitin-protein ligase RNF180AltName Full=RING finger protein 180	2e-10
>Locus_12514.0	BlastHit	gi	75061862	sp	Q5RAK3.1	RN180_PONAB RecName	Full=E3 ubiquitin-protein ligase RNF180AltName Full=RING finger protein 180	5e-11
>Locus_12515.0	BlastHit	gi	21363044	sp	Q9R1R2.1	TRIM3_MOUSE RecName	Full=Tripartite motif-containing protein 3AltName Full=RING finger protein 22AltName Full=RING finger protein HAC1	5e-10
>Locus_12516.1	BlastHit	gi	13432172	sp	O60488.2	ACSL4_HUMAN RecName	Full=Long-chain-fatty-acid--CoA ligase 4AltName Full=Long-chain acyl-CoA synthetase 4Short=LACS 4	3e-156
>Locus_12525.0	BlastHit	gi	57015377	sp	P58283.3	RN216_MOUSE RecName	Full=E3 ubiquitin-protein ligase RNF216AltName Full=RING finger protein 216AltName Full=Triad domain-containing protein 3AltName Full=UbcM4-interacting protein 83AltName Full=Ubiquitin-conjugating enzyme 7-interacting protein 1	3e-36
>Locus_12530.0	BlastHit	gi	82105132	sp	Q8QHL3.1	VGFR1_CHICK RecName	Full=Vascular endothelial growth factor receptor 1Short=VEGFR-1Flags Precursor	2e-20
>Locus_12544.0	BlastHit	gi	74876849	sp	Q7KW14.1	CCDCX_DROME RecName	Full=Coiled-coil domain-containing protein CG32809	3e-61
>Locus_12546.0	BlastHit	gi	391359273	sp	D3ZYR1.1	FCHO2_RAT RecName	Full=FCH domain only protein 2	3e-30
>Locus_12552.0	BlastHit	gi	1708397	sp	P98154.1	IDD_MOUSE RecName	Full=Integral membrane protein DGCR2/IDDAltName Full=Seizure-related membrane-bound adhesion proteinFlags Precursor	3e-07
>Locus_12563.0	BlastHit	gi	81890299	sp	Q62717.1	CAPS1_RAT RecName	Full=Calcium-dependent secretion activator 1AltName Full=Calcium-dependent activator protein for secretion 1Short=CAPS-1Short=rCAPS	0.0
>Locus_12563.0	BlastHit	gi	81890299	sp	Q62717.1	CAPS1_RAT RecName	Full=Calcium-dependent secretion activator 1AltName Full=Calcium-dependent activator protein for secretion 1Short=CAPS-1Short=rCAPS	0.0
>Locus_12592.0	BlastHit	gi	82184303	sp	Q6GNV7.1	DIRC2_XENLA RecName	Full=Disrupted in renal carcinoma protein 2 homolog	5e-11
>Locus_12597.0	BlastHit	gi	46395562	sp	O88281.1	MEGF6_RAT RecName	Full=Multiple epidermal growth factor-like domains protein 6Short=Multiple EGF-like domains protein 6AltName Full=Epidermal growth factor-like protein 3Short=EGF-like protein 3Flags Precursor	1e-36
>Locus_12619.0	BlastHit	gi	74710656	sp	Q6ZNB7.1	ALKMO_HUMAN RecName	Full=Alkylglycerol monooxygenaseAltName Full=Transmembrane protein 195	2e-72
>Locus_12619.0	BlastHit	gi	158512263	sp	A0JPQ8.1	ALKMO_RAT RecName	Full=Alkylglycerol monooxygenaseAltName Full=Transmembrane protein 195	3e-85
>Locus_12619.0	BlastHit	gi	158512263	sp	A0JPQ8.1	ALKMO_RAT RecName	Full=Alkylglycerol monooxygenaseAltName Full=Transmembrane protein 195	2e-84
>Locus_12619.0	BlastHit	gi	158512263	sp	A0JPQ8.1	ALKMO_RAT RecName	Full=Alkylglycerol monooxygenaseAltName Full=Transmembrane protein 195	3e-84
>Locus_12619.0	BlastHit	gi	74710656	sp	Q6ZNB7.1	ALKMO_HUMAN RecName	Full=Alkylglycerol monooxygenaseAltName Full=Transmembrane protein 195	3e-72
>Locus_12619.0	BlastHit	gi	74710656	sp	Q6ZNB7.1	ALKMO_HUMAN RecName	Full=Alkylglycerol monooxygenaseAltName Full=Transmembrane protein 195	2e-73
>Locus_12623.0	BlastHit	gi	82592672	sp	O02751.2	CFDP2_BOVIN RecName	Full=Craniofacial development protein 2AltName Full=p97 bucentaur protein	2e-16
>Locus_12633.0	BlastHit	gi	218526424	sp	A6QLU1.1	GPDM_BOVIN RecName	Full=Glycerol-3-phosphate dehydrogenase, mitochondrialShort=GPD-MShort=GPDH-MFlags Precursor	0.0
>Locus_12643.0	BlastHit	gi	75027766	sp	Q9VZV5.2	CYHR1_DROME RecName	Full=Cysteine and histidine-rich protein 1 homolog	4e-103
>Locus_12643.0	BlastHit	gi	75027766	sp	Q9VZV5.2	CYHR1_DROME RecName	Full=Cysteine and histidine-rich protein 1 homolog	6e-12
>Locus_12644.0	BlastHit	gi	93141278	sp	P16019.2	HSP70_THEAN RecName	Full=Heat shock 70 kDa proteinAltName Full=70 kDa heat shock proteinAltName Full=HSP 70.1	1e-138
>Locus_12644.0	BlastHit	gi	729623	sp	Q03685.1	BIP5_TOBAC RecName	Full=Luminal-binding protein 5Short=BiP 5AltName Full=78 kDa glucose-regulated protein homolog 5Short=GRP-78-5Flags Precursor	4e-141
>Locus_12649.0	BlastHit	gi	29428067	sp	Q9W0K4.2	BAB2_DROME RecName	Full=Protein bric-a-brac 2	3e-26
>Locus_12658.0	BlastHit	gi	417091	sp	P32836.1	GSP2_YEAST RecName	Full=GTP-binding nuclear protein GSP2/CNR2	7e-57
>Locus_12662.0	BlastHit	gi	56404981	sp	Q9VE46.2	SC5A7_DROME RecName	Full=High-affinity choline transporter 1	6e-12
>Locus_12665.0	BlastHit	gi	75075386	sp	Q4R3J7.1	DCA12_MACFA RecName	Full=DDB1- and CUL4-associated factor 12AltName Full=WD repeat-containing protein 40A	3e-108
>Locus_12669.0	BlastHit	gi	160359016	sp	P0C5P9.1	YL54B_YEAST RecName	Full=Putative uncharacterized protein YLR154W-B	2e-07
>Locus_12669.0	BlastHit	gi	160359016	sp	P0C5P9.1	YL54B_YEAST RecName	Full=Putative uncharacterized protein YLR154W-B	1e-07
>Locus_12676.0	BlastHit	gi	123911486	sp	Q0IH86.1	SLX1_XENLA RecName	Full=Structure-specific endonuclease subunit slx1AltName Full=GIY-YIG domain-containing protein 1	3e-69
>Locus_12677.0	BlastHit	gi	90110415	sp	Q14181.2	DPOA2_HUMAN RecName	Full=DNA polymerase alpha subunit BAltName Full=DNA polymerase alpha 70 kDa subunit	3e-108
>Locus_12677.0	BlastHit	gi	75057604	sp	Q58D13.1	DPOA2_BOVIN RecName	Full=DNA polymerase alpha subunit BAltName Full=DNA polymerase alpha 70 kDa subunit	1e-51
>Locus_12680.0	BlastHit	gi	122069112	sp	P10076.2	ZFP26_MOUSE RecName	Full=Zinc finger protein 26Short=Zfp-26AltName Full=Protein mKR3	1e-50
>Locus_12695.0	BlastHit	gi	187611515	sp	Q28728.2	SC5AB_RABIT RecName	Full=Sodium/myo-inositol cotransporter 2Short=Na(+)/myo-inositol cotransporter 2AltName Full=Sodium-dependent glucose cotransporterAltName Full=Sodium/glucose cotransporter KST1Short=rKST1AltName Full=Sodium/myo-inositol transporter 2Short=SMIT2AltName Full=Solute carrier family 5 member 11	2e-28
>Locus_12705.0	BlastHit	gi	29840795	sp	P78549.2	NTHL1_HUMAN RecName	Full=Endonuclease III-like protein 1	5e-97
>Locus_12705.0	BlastHit	gi	29840795	sp	P78549.2	NTHL1_HUMAN RecName	Full=Endonuclease III-like protein 1	1e-99
>Locus_12707.0	BlastHit	gi	9910725	sp	Q9R111.1	GUAD_MOUSE RecName	Full=Guanine deaminaseShort=GuanaseShort=Guanine aminaseAltName Full=Guanine aminohydrolaseShort=GAH	7e-24
>Locus_12719.0	BlastHit	gi	25008942	sp	Q60636.1	PRDM1_MOUSE RecName	Full=PR domain zinc finger protein 1AltName Full=B lymphocyte-induced maturation protein 1Short=Blimp-1AltName Full=Beta-interferon gene positive regulatory domain I-binding factorAltName Full=PR domain-containing protein 1	4e-13
>Locus_12721.0	BlastHit	gi	302425214	sp	Q2M2R8.2	PEX5_RAT RecName	Full=Peroxisomal targeting signal 1 receptorShort=PTS1 receptorShort=PTS1RAltName Full=PTS1-BPAltName Full=Peroxin-5AltName Full=Peroxisomal C-terminal targeting signal import receptorAltName Full=Peroxisome receptor 1	7e-100
>Locus_12723.0	BlastHit	gi	125677	sp	P00529.1	ROS_AVISU RecName	Full=Tyrosine-protein kinase transforming protein ros	1e-100
>Locus_12726.0	BlastHit	gi	172044157	sp	A4II29.1	NRARP_XENTR RecName	Full=Notch-regulated ankyrin repeat-containing protein	3e-16
>Locus_12727.0	BlastHit	gi	28380079	sp	Q9C0H5.2	RHG39_HUMAN RecName	Full=Rho GTPase-activating protein 39	4e-22
>Locus_12727.0	BlastHit	gi	28380079	sp	Q9C0H5.2	RHG39_HUMAN RecName	Full=Rho GTPase-activating protein 39	2e-22
>Locus_12727.0	BlastHit	gi	28380079	sp	Q9C0H5.2	RHG39_HUMAN RecName	Full=Rho GTPase-activating protein 39	3e-44
[truncated: 18,865 more rows]
[truncated: 52 more columns]
